# Supplementary material for: Actomyosin-mediated apical constriction promotes physiological germ cell death in C. elegans
Source: PLoS Biol. 2024 Aug 23;22(8):e3002775. doi: 10.1371/journal.pbio.3002775 (PMC11376560; doi:10.1371/journal.pbio.3002775)
Supplement: S1 Data — (XLSX) [file pbio.3002775.s012.xlsx]

## Sheet: Fig. 1F
Non-apoptotic cells																																													Apoptotic cells
Position on proximodistal axis (um)	cell 305	cell 309	cell 334	cell 335	cell 339	cell 342	cell 348	cell 387	cell 395	cell 402	cell 404	cell 407	cell 408	cell 409	cell 469	cell 472	cell 477	cell 479	cell 483	cell 485	cell 490	cell 495	cell 496	cell 502	cell 505	cell 501	cell 512	cell 507	cell 519	cell 523	cell 525	cell 528	cell 531	cell 534	cell 538	cell 543	cell 544	cell 546	cell 552	cell 554	cell 571	cell 586	cell 596		Position on proximodistal axis (um)	cell 355	cell 357	cell 363	cell 515
58.7198	40.3475																																												113.371	43.0866
59.2257	31.9494																																												113.871	50.7688
59.6267	30.3462																																												114.083	44.5988
59.7671	36.6635																																												113.861	48.0343
60.1656	30.5732																																												115.313	51.312
61.1674	35.2434																																												115.309	47.0432
62.621	32.4932																																												116.2	45.6533
61.9144	38.5224																																												116.578	43.8413
62.4956	37.0172																																												117.358	49.2816
62.9179	34.1474																																												117.583	42.0854
63.8636	38.2699																																												118.596	40.6311
64.0014	38.4341																																												119.029	46.0549
64.9931	36.9687																																												118.6	48.2643
64.6267	34.7345																																												120.472	46.3178
66.71	34.9785																																												120.826	47.4988
65.8027	34.9262																																												121.326	38.5424
66.556	35.7918																																												121.685	49.6474
67.7382	34.9759																																												122.067	39.5345
68.9058	33.5939																																												123.188	40.3564
67.9745	33.3881																																												123.483	47.4627
68.8013	27.1003																																												124.627	46.6871
69.479	30.5155																																												124.666	46.6746
71.1837	28.1488																																												124.999	55.8838
70.3037	26.9115																																												125.67	44.3146
70.7549	32.736																																												125.585	60.7973
71.8212	31.3681																																												126.452	47.2407
72.581	33.6242																																												128.012	56.1717
72.5162	29.2245																																												128.514	48.6655
73.2934	25.9925																																												128.948	46.6796
73.8723	29.4651																																												127.586	31.3004
76.2094	28.67																																												129.784	33.9286
75.0561	37.8496																																												129.52	34.6459
76.0692	29.4392																																												131.818	31.0893
76.2811	26.3784																																												132.236	33.7496
76.9894	28.3777																																												133.912	45.5073
77.5027	27.5583																																												133.713	31.0604
77.3019	32.1055																																												135.257	32.0181
78.8437	30.6655																																												135.472	26.0231
78.3254	31.286																																												135.748	30.873
79.6097	37.5974																																												136.757	25.2826
80.231	35.6639																																												137.025	31.3289
79.336	29.4016
79.6068	34.0516
82.009	29.8676
79.8265	34.8779																																												122.502		56.0423
80.3252	35.1963																																												124.025		51.6689
81.2049	41.222																																												124.382		52.2569
82.9404	33.7626																																												123.412		54.6384
82.1535	30.8189																																												125.786		57.3577
82.7809	32.9974																																												125.073		50.5231
83.2861	32.9974																																												125.566		54.038
																																													125.703		58.1707
																																													126.84		56.8088
																																													127.303		55.3049
110.215		47.7782																																											127.485		51.0393
110.807		40.1694																																											128.63		43.9895
111.188		39.9502																																											128.053		42.676
111.303		46.0221																																											130.587		44.5293
112.14		53.1146																																											129.39		38.1241
112.58		47.9953																																											131.018		33.8413
113.092		41.815																																											130.431		26.3133
113.576		51.4977																																											130.978		25.6956
114.047		47.7783																																											132.394		19.3005
114.773		49.2136																																											132.894		19.5742
115.229		47.1896																																											134.235		20.1023
115.576		43.6314																																											133.438		20.8647
115.982		46.6637																																											133.382		24.5617
117.135		46.7361																																											133.999		22.9562
116.989		43.0478
118.05		47.1895
118.39		38.1341
118.839		40.0732																																											145.684			53.7914
119.732		37.9648																																											151.104			57.3536
120.383		41.8799																																											148.713			48.7895
120.91		41.0333																																											147.772			51.8268
121.434		46.4137																																											153.69			54.6591
121.66		42.176																																											149.514			48.9858
122.506		46.3198																																											152.83			57.5082
122.405		38.9757																																											150.381			40.364
123.437		43.8183																																											151.756			35.1237
124.582		37.4246																																											150.94			30.883
125.183		50.3588																																											153.237			30.8572
125.755		46.9828																																											153.754			22.3483
124.904		39.9463																																											152.208			26.5086
126.425		39.9102																																											155.213			24.6437
127.146		44.1102
129.039		40.8419
129.28		40.7568
130.596		38.0448																																											73.2377				39.4253
130.588		43.0907																																											74.0776				36.5578
132.143		40.7287																																											75.3779				37.8831
132.89		40.8349																																											75.5019				39.6511
132.934		37.1252																																											75.4751				41.4977
133.952		34.615																																											76.8397				37.4739
134.234		39.3415																																											78.2562				38.9468
133.517		35.5268																																											77.3403				36.3747
133.974		45.9971																																											78.1449				42.4245
134.229		33.3304																																											77.8811				38.2317
133.919		34.811																																											79.4526				41.4789
135.533		42.2992																																											78.6327				39.0852
136.023		41.1225																																											79.843				40.2154
136.334		42.8412																																											79.2774				37.554
136.549		40.1412																																											81.6979				45.7675
137.509		45.6169																																											79.9674				41.4016
138.006		45.6169																																											80.8727				40.4782
																																													81.8436				37.2467
																																													83.4301				37.6403
																																													82.4567				37.9908
42.3079			22.3482																																										82.5108				37.3029
43.8221			23.1432																																										83.6313				39.5134
44.1048			23.0086																																										84.8932				30.4715
43.5414			25.9575																																										83.9354				25.5791
44.268			24.4784																																										86.0601				27.9642
44.9488			25.2735																																										85.821				21.8096
46.2705			27.5707																																										85.6108				21.1551
46.5384			26.9337																																										86.282				18.8697
46.4556			26.013																																										86.4299				20.4938
46.1089			27.7367																																										87.6893				21.0417
48.1642			28.0037																																										90.4041				19.2966
48.4114			25.9397																																										88.5642				19.0065
48.1792			23.9069																																										89.8576				21.1657
48.9982			28.9787																																										90.3091				18.7212
50.0476			30.6632																																										91.5706				18.8488
50.5136			32.8689																																										91.8042				15.5357
50.7708			26.8105
51.3884			31.1283
52.3245			32.254
51.5199			29.1374																																										116.302
52.5498			27.9365																																										116.857
52.7212			31.4764																																										117.43
54.0564			30.5534																																										117.162
54.183			35.144																																										118.571
54.3906			32.2742																																										118.654
54.663			29.9276																																										118.875
55.1755			28.5487																																										119.281
55.242			28.6485																																										120.099
56.2448			30.4938																																										120.861
56.8276			33.0003																																										121.192
58.7086			28.8395																																										122.037
57.5909			32.0614																																										122.137
58.6588			31.2901																																										123.87
58.7872			28.1851																																										123.235
59.914			32.8984																																										124.498
60.8252			29.8233																																										124.907
60.6823			28.764																																										125.286
61.5319			29.6429																																										126.657
61.965			33.0603																																										127.495
62.3948			32.222																																										128.463
62.2131			32.9836																																										128.062
62.7958			30.5812																																										127.973
62.9641			35.5664																																										128.917
64.9995			36.2014																																										128.022
64.0479			29.0249																																										129.067
64.4384			32.577																																										130.183
65.504			28.0296
66.5018			32.5318
66.3038			29.4223
66.9762			30.004																																										129.299
67.4837			30.004																																										132.227
																																													132.248
																																													130.642
																																													133.818
46.127				27.1779																																									132.343
47.2046				23.2137																																									133.292
47.6572				25.1237																																									133.041
47.2429				24.8385																																									134.672
47.9606				24.3354																																									134.805
48.8345				26.5329																																									135.262
50.0606				27.9192																																									136.048
49.9354				30.5911																																									135.206
50.3864				26.61																																									138.125
50.5014				29.5243																																									136.963
51.8895				29.9156																																									138.115
52.0877				26.7297																																									137.658
52.1535				25.155																																									138.23
53.0566				28.8213																																									139.094
54.18				31.0512																																									139.327
54.206				27.6206																																									140.335
54.5218				27.3488																																									139.961
55.2988				29.2747																																									139.124
56.2606				29.0565																																									140.358
55.2063				28.7212																																									137.607
56.447				26.1157																																									139.221
56.8333				32.7702																																									139.622
58.1448				29.7407																																									142.008
58.1648				30.6977																																									142.81
58.8002				34.5552																																									140.045
59.0582				33.6769																																									142.319
59.9363				31.6529																																									142.005
59.6138				28.6086
60.488				29.9016
61.0947				34.7136
63.409				32.3491																																									137.785
61.5418				28.8157																																									141.958
63.1088				28.8988																																									141.243
63.144				29.1912																																									139.226
64.103				28.6458																																									143.616
65.1469				33.8688																																									140.338
64.3243				31.3553																																									141.953
65.7198				29.3718																																									139.214
65.6022				28.3621																																									140.602
66.4321				31.3111																																									141.223
66.9266				34.8596																																									142.708
66.515				28.8347																																									143.241
66.8599				29.9866																																									142.378
69.4975				35.7105																																									144.528
67.9605				33.4632																																									143.831
68.3034				28.5353																																									145.52
69.2188				25.6366
70.3727				33.6109
69.8304				33.9781
70.35				31.1279
70.857				31.1279
63.0741					31.077
64.2627					28.0911
65.1411					27.2451
65.0363					30.0527
65.1877					30.7447
66.6511					26.5063
67.4792					29.2086
66.3546					30.7055
67.0073					30.2382
66.6728					27.882
68.2361					28.3056
67.8186					28.8204
68.4652					32.1437
67.9938					30.0366
71.0914					34.72
68.8275					23.6533
69.6462					26.8053
70.3822					28.1011
71.5604					31.5722
69.3854					26.9992
70.2206					23.7358
70.7517					26.0788
73.9666					29.1164
72.516					28.7614
73.9714					26.8597
73.9805					31.6109
73.7406					29.3406
73.9728					28.8705
75.1019					29.8694
75.6381					26.3597
79.263					31.8195
77.2969					31.0126
78.0423					26.7289
77.8089					30.9333
79.662					27.1485
80.1247					32.8103
78.9652					34.9867
80.9863					39.408
80.1383					23.3835
81.2596					34.1235
81.0982					35.1252
80.7756					31.2309
80.6322					27.966
84.5718					31.4988
80.9791					27.1805
82.1989					33.985
82.9672					30.9272
85.6508					32.6597
83.8934					27.738
84.5903					32.1293
85.0951					32.1293
75.0561						35.831
75.8721						28.8207
76.7772						33.7121
77.0906						33.8969
77.371						31.8335
78.3441						36.5004
80.111						33.1899
79.0276						40.6968
80.3696						40.907
80.7386						34.7433
81.6308						34.4234
81.3121						36.1965
82.315						33.5562
81.8087						34.4056
83.1761						33.8153
82.2287						33.3975
83.1673						39.1976
84.1365						33.1495
85.6003						35.4356
84.7435						35.7525
85.0628						35.1113
86.2642						34.9505
86.8421						32.6751
86.6799						32.4844
88.2443						35.1344
88.6654						32.0388
88.7506						36.3036
88.768						33.5231
88.9355						30.4684
89.8868						32.5917
91.9014						27.9383
90.8761						29.7567
91.5166						34.0626
92.1668						33.5393
93.0147						38.7056
93.318						42.7747
93.8243						35.8088
95.3661						32.5023
94.9821						35.6593
96.152						35.211
95.8743						38.4599
94.7734						43.6852
95.0324						40.9732
97.6791						31.1849
96.0276						32.2893
97.3303						42.3725
97.7132						39.2773
99.11						33.8823
98.1783						33.7829
99.2581						44.9334
99.7607						44.9334
89.104							41.3184
89.4551							36.3578
90.7826							39.0393
91.0647							35.3362
90.7011							48.6844
91.7026							42.493
92.9824							38.7772
92.4215							40.4286
93.7198							40.9633
94.0009							40.2144
95.1204							35.3115
94.9561							39.4813
95.5856							36.5329
95.5023							41.2534
96.9195							39.0668
96.4753							44.6724
96.7768							42.6545
97.2515							37.1157
98.5502							40.9556
98.3175							37.7258
98.6074							37.7423
99.4591							38.6713
100.934							43.8382
99.9213							41.3259
100.583							42.0206
101.706							47.5964
101.917							43.6101
101.6							45.4285
101.915							44.5441
103.37							46.5294
104.732							41.6366
103.757							45.9207
104.697							39.8626
105.752							43.3487
106.573							44.3355
107.064							54.4729
107.802							45.6554
108.791							37.4758
108.556							41.5066
109.287							43.7099
109.2							45.8472
109.28							52.8609
109.695							42.8147
111.308							39.4747
110.216							47.3825
111.238							44.8172
111.55							44.4087
112.128							47.8712
112.172							47.4271
113.018							43.1594
113.518							43.1594
53.8346								31.8337
54.4174								34.4324
53.9995								29.1084
55.074								32.5045
55.4853								40.4615
56.2917								33.3009
57.1466								29.2498
57.1924								34.3485
57.4752								30.0904
58.0999								30.1138
58.7456								31.5009
58.8673								35.1437
59.6575								40.1678
59.8029								36.3123
61.4179								32.2
60.9077								36.9236
61.3211								33.5016
62.1766								31.2003
63.2799								36.1418
62.5391								35.9175
63.56								33.6908
64.1509								31.3993
65.6809								31.5485
65.0311								35.8989
65.2509								33.0687
66.5314								33.5208
67.2438								33.4209
67.2806								32.803
68.2866								29.679
68.6285								34.7447
70.6344								30.7297
69.7432								32.7422
70.7276								33.6419
71.097								32.9388
71.2942								32.1135
72.1136								36.3451
71.837								32.4453
73.3651								30.9737
72.8124								34.5167
74.0975								30.7874
75.0159								41.1653
74.1819								31.2488
74.3452								32.875
76.7097								34.1726
74.7751								31.2918
75.3999								29.6567
75.997								36.9586
77.3075								33.3762
76.6736								31.7557
77.3103								40.3035
77.8163								40.3035
69.7081									35.1378
70.4141									29.9233
70.9956									35.0542
71.5728									33.1872
71.9964									35.4356
72.9535									34.9351
74.683									38.2824
73.8847									41.257
74.6793									35.8273
74.8972									38.1843
76.1227									35.3644
75.7698									40.1576
77.1215									32.9458
76.3998									29.6718
78.0506									39.9314
77.0443									39.1404
77.9855									38.358
78.9393									36.9329
80.3364									35.371
79.5198									38.4141
79.9298									40.3422
81.2858									38.5839
82.6174									40.9984
81.7917									46.7255
83.0493									44.1872
83.6991									38.1831
83.6244									44.6176
83.8242									45.3259
84.1743									37.664
85.2628									34.9338
88.0091									38.6293
86.0136									53.3214
86.7884									41.698
87.4515									44.0881
88.3211									50.6517
88.816									49.3453
89.0876									44.0901
90.7334									39.0565
89.934									44.0371
91.3151									40.2221
91.2885									47.3447
90.1412									42.4101
89.9845									40.6432
93.0165									38.8276
91.1094									33.4618
92.0535									51.2213
92.5921									44.1121
94.1095									38.4145
93.3606									40.683
94.0176									46.6991
94.521									46.699
81.6754										39.6914
82.6739										35.9207
83.3742										31.826
84.5604										41.4035
83.8988										34.6406
85.1314										39.2384
86.0292										33.5962
85.5516										39.0496
86.426										35.1056
86.0258										37.1295
87.6142										34.7129
87.0702										35.5503
87.9385										33.1929
87.2069										36.6925
89.2671										34.4788
87.4511										34.4879
87.6214										33.4145
88.5043										32.0373
89.717										29.9836
89.291										36.2889
89.3521										36.9896
90.5754										37.8467
90.525										29.9208
90.1634										25.1813
91.6337										28.6008
91.9428										39.2074
91.7938										34.3082
92.278										35.9094
92.4049										35.4679
94.0862										35.5121
96.046										28.6396
94.946										34.91
95.9377										29.9153
96.4321										29.7024
97.7034										28.2383
97.571										29.2253
97.4418										36.001
100.089										35.7348
99.9284										31.9427
100.716										35.9398
100.071										34.4802
99.6244										32.8958
100.398										42.536
102.841										32.4437
100.443										38.3515
102.452										35.9239
102.712										45.8359
103.57										39.3614
103.49										41.3727
103.862										36.0924
104.364										36.0924
83.866											35.4184
84.1819											38.7524
85.5948											33.6283
86.2621											33.6364
85.6758											44.526
86.6918											36.4927
88.2728											33.9294
87.3742											40.5432
88.9076											35.2074
88.8552											34.4923
90.1984											30.6054
89.5354											33.7222
90.5754											34.1857
90.1342											38.6985
91.9657											37.1829
90.9238											35.9256
91.3075											34.9171
92.0334											33.9294
93.3716											35.7152
92.9797											32.5326
93.1388											34.2586
94.0996											35.3547
95.3823											39.4553
94.1758											38.8675
95.318											32.4316
95.899											41.0009
96.0398											39.1261
95.8509											38.4202
95.8482											36.405
97.4412											37.0059
99.2118											35.366
97.993											47.0112
99.045											33.5498
99.9161											36.3415
100.9											33.705
101.165											41.8882
101.895											39.1661
103.243											36.4746
102.98											40.3368
103.656											36.5729
102.966											40.9496
102.526											56.8273
103.227											50.543
105.204											37.2912
103.544											43.65
104.717											44.6766
105.087											43.1929
105.8											40.1601
105.431											41.7275
105.982											42.2325
106.483											42.2325
96.1488												44.9286
97.3041												40.0984
97.8102												38.1691
97.7884												39.1044
98.7619												40.8823
98.7922												44.0589
100.249												41.5702
99.6446												46.6154
100.694												47.2861
100.641												45.5508
102.173												44.2894
101.789												39.401
102.408												41.2665
103.313												46.6779
104.507												41.058
104.127												44.9781
104.788												41.269
105.285												39.5764
106.702												41.1469
106.187												44.9093
106.798												43.2503
107.578												41.489
108.889												40.5852
108.607												41.4731
109.018												37.0458
109.571												36.0131
110.628												43.3516
110.307												34.6327
110.995												35.4691
111.379												33.7927
113.286												33.5339
112.933												42.7451
113.523												38.3762
114.376												36.2134
115.684												40.4934
116.345												37.473
116.389												48.9053
117.643												38.0787
117.621												43.4666
119.154												36.0572
119.175												44.7493
119.252												44.7886
119.988												38.6847
121.62												32.9918
120.086												42.9171
121.062												40.4136
121.333												43.4377
122.921												31.6843
123.291												41.986
124.452												51.003
124.951												51.003
97.7637													42.8034
98.3841													37.49
99.4229													32.633
99.9425													39.2811
99.8146													48.5806
100.743													42.0364
101.474													39.6189
101.628													44.722
102.276													43.9047
102.505													46.5122
103.293													39.6715
103.503													42.0547
104.328													41.3349
104.112													42.7754
105.087													44.9084
105.24													40.0372
105.743													44.5911
106.218													37.9795
106.837													38.9024
106.852													40.622
107.456													45.2207
107.907													44.115
108.548													40.0647
108.627													45.4454
109.359													36.1516
110.231													38.014
110.298													38.7662
110.81													42.4916
110.874													40.5231
111.665													41.2387
112.485													40.9949
112.944													42.6658
113.45													42.9241
114.501													40.6951
115.019													41.4012
115.491													43.455
115.714													42.0834
116.889													38.765
117.186													45.0015
117.702													38.608
117.696													46.5921
118.294													45.7857
118.356													42.0984
119.525													38.3955
119.569													44.2072
120.535													44.877
120.966													42.1531
121.626													37.7071
121.436													38.8232
122.478													39.6135
122.977													39.6135
99.6998														43.3945
100.296														50.3038
101.246														42.099
101.256														37.9162
101.747														49.4204
102.607														43.5212
103.705														38.6141
103.36														47.5527
104.476														47.5809
104.782														42.1737
105.46														41.8788
105.462														47.0473
106.376														42.5029
106.717														42.4213
107.951														38.4817
108.129														49.8885
108.678														38.6824
108.965														38.2656
109.876														41.9669
109.641														45.6951
110.116														36.8661
110.667														38.2425
112.619														45.2359
111.86														35.9646
112.139														45.1133
112.879														48.7467
113.67														38.1685
113.648														46.6459
113.937														46.9407
114.619														43.2822
116.056														40.5174
115.74														45.3384
116.381														40.7305
117.269														37.2464
118.585														45.5836
119.043														56.4859
119.587														54.9254
120.029														47.2287
120.193														49.6442
121.289														50.2845
122.063														52.9728
121.983														53.6752
122.431														60.7248
123.495														42.2965
123.46														56.6429
123.87														55.8958
124.561														52.1261
125.02														49.5785
125.493														46.1226
127.149														46.2165
127.648														46.2165
28.4721															27.5157
28.7695															33.4246
29.7465															24.0268
30.7106															29.1455
31.0294															25.8918
31.6015															32.0989
33.7265															21.0225
33.7928															25.1095
35.6363															16.8677
36.1827															23.6443
36.7489															25.9419
37.0007															29.5596
38.0664															20.7622
38.1048															23.6979
39.1055															10.661
38.8413															20.3481
39.076															24.4414
40.1997															16.5194
40.3247															16.1676
40.6455															21.8459
41.0181															23.6189
42.293															18.7317
42.0455															24.9606
42.7956															20.9864
42.8941															26.7024
44.1807															25.0656
44.8129															22.9611
45.4657															24.4992
46.3359															25.8117
47.3968															25.6895
47.6716															24.7683
48.4132															26.0096
48.8281															25.1508
49.5085															24.4495
49.9665															28.3698
50.8142															24.5293
51.0407															29.3286
51.9576															24.6203
52.1184															25.7341
52.9267															27.1089
53.7822															29.895
53.6479															28.5119
54.3288															24.3716
54.972															28.157
55.3932															28.4307
55.5222															29.5591
56.551															29.101
56.5253															29.2995
56.2739															26.1914
57.0284															30.2464
57.5374															30.2464
31.7351																31.2471
32.1215																27.3097
33.3679																24.5056
35.1181																30.1656
35.0836																29.7912
36.3229																27.8162
37.3159																31.075
37.0152																32.5722
38.0114																33.9114
39.5968																32.7238
39.9315																26.2432
40.2753																26.6053
40.928																29.0641
41.6512																25.7621
41.5476																26.5274
42.2059																31.2239
42.4875																30.0925
43.0262																34.0906
42.9607																34.4754
43.9473																35.8653
44.0822																24.1691
45.4309																32.8921
45.7614																33.4753
46.1826																35.4248
46.4845																32.762
47.9607																31.6655
48.5051																35.7892
48.7713																31.6279
49.2385																36.6457
50.278																33.0649
50.8087																40.8239
51.0279																33.6344
51.657																35.3581
52.0237																40.1475
52.1983																32.8533
55.9974																16.6699
55.9789																20.2381
56.7548																21.1192
56.6566																20.7889
57.5263																23.9057
58.8843																25.4506
58.0362																24.6814
58.7815																22.1826
59.5697																24.6077
59.7792																26.6442
59.9375																24.3749
60.8216																27.6913
61.2321																25.2808
60.5741																24.5527
61.3204																26.7937
61.8286																26.7937
32.833																	23.7544
33.3419																	26.061
33.8508																	22.9908
34.3596																	26.0428
34.8685																	24.0785
35.3774																	24.2137
35.8863																	22.1046
36.3952																	24.0412
36.9041																	23.2386
37.413																	25.1271
37.9218																	21.8893
38.4307																	26.2407
38.9396																	22.4319
39.4485																	23.5655
39.9574																	25.6033
40.4663																	24.9419
40.9752																	21.2776
41.4841																	21.4754
41.9929																	22.2826
42.5018																	21.2601
43.0107																	24.2638
43.5196																	24.9975
44.0285																	23.207
44.5374																	23.8742
45.0463																	22.4892
45.5552																	23.4237
46.064																	22.9083
46.5729																	28.1612
47.0818																	23.634
47.5907																	26.1165
48.0996																	26.4162
48.6085																	27.7229
49.1174																	27.3652
49.6263																	27.1459
50.1351																	26.2031
50.644																	27.9072
51.1529																	27.6849
51.6618																	27.5905
52.1707																	29.8841
52.6796																	27.1921
53.1885																	29.596
53.6974																	29.6282
54.2062																	33.187
54.7151																	27.3346
55.224																	29.584
55.7329																	34.5604
56.2418																	34.3958
56.7507																	33.7344
57.2596																	28.7111
57.7684																	30.6596
58.2773																	30.6596
35.9986																		28.9403
36.1934																		26.1156
36.9557																		27.4293
37.9184																		24.1689
38.543																		30.2007
39.0231																		25.8395
39.3921																		30.1698
39.5025																		29.6593
40.1454																		24.6368
40.935																		20.6701
41.6959																		27.7732
42.3141																		31.6274
42.4948																		24.1579
42.8976																		24.0658
43.7321																		24.4259
44.1906																		25.8409
44.5086																		26.9979
44.9152																		23.7884
45.3395																		22.586
45.4637																		21.7817
46.3311																		24.2221
47.0219																		20.3306
47.7085																		26.7477
48.3878																		25.2851
48.6546																		29.904
49.5404																		23.5312
50.1785																		22.3421
50.7287																		25.6511
51.3974																		27.4002
52.0445																		27.2988
53.1409																		27.5185
53.1105																		25.9991
53.7922																		29.3873
54.3627																		26.7543
54.7606																		29.7802
55.7826																		29.1092
55.8298																		28.7722
56.5248																		24.4404
57.0297																		27.5622
57.5569																		26.0455
58.1234																		26.6788
58.1468																		29.663
58.4995																		25.5753
59.709																		31.1516
59.9133																		32.5788
60.015																		30.6379
60.9117																		29.1509
61.4092																		28.3014
61.2218																		29.1402
61.9723																		32.3379
62.4805																		32.3379
37.1815																			25.802
38.455																			30.3341
38.6849																			28.7796
38.5343																			33.746
39.1542																			27.7436
39.9749																			30.22
40.9725																			31.0324
41.1795																			34.4505
41.4488																			32.8596
41.1431																			33.6869
42.7639																			34.2701
43.4473																			32.2063
43.4811																			29.7775
43.9717																			33.2088
44.7908																			34.6979
45.3001																			35.3854
45.6398																			33.9249
46.5038																			28.2984
47.1446																			36.1874
46.828																			33.5913
47.7605																			36.9855
48.1696																			33.983
49.4275																			33.1477
49.5109																			34.2982
50.2211																			24.839
50.4633																			32.9664
50.2405																			30.1002
51.2738																			24.3827
51.9694																			26.2839
52.4208																			30.2104
53.8245																			27.7005
53.6041																			34.9099
54.1206																			27.0257
54.4679																			28.9171
55.7093																			22.9646
56.3012																			33.7631
56.2924																			33.6658
57.1098																			28.3095
57.6116																			28.5228
57.9691																			28.3514
57.7686																			25.9391
58.5137																			31.6505
58.7634																			33.9327
60.1572																			34.428
59.7705																			28.9934
60.3325																			25.9936
61.025																			23.7413
61.9927																			27.0228
62.1452																			35.9966
62.8388																			24.5231
63.3469																			24.5231
40.2892																				27.453
41.2885																				27.1655
42.233																				24.383
42.518																				30.4159
43.2757																				24.4779
43.9798																				27.4552
44.6644																				28.2387
44.5768																				33.7659
45.0878																				25.5449
45.0893																				22.8639
46.352																				27.9287
47.0628																				28.516
47.1926																				29.8475
47.7721																				28.111
48.7254																				24.6773
48.978																				27.562
49.2721																				26.3786
49.7868																				25.2299
50.4955																				25.0896
49.8948																				23.6837
51.0959																				28.4959
51.6045																				26.7635
52.4576																				24.9594
52.8991																				24.396
53.0435																				27.8186
53.76																				27.7207
54.6937																				25.1759
54.9318																				26.3478
55.5517																				28.0399
56.2033																				27.8744
57.9162																				27.0562
56.9074																				29.642
58.1222																				30.147
58.399																				26.8971
58.5169																				32.6081
60.1486																				25.686
59.944																				26.5739
60.9455																				29.3835
60.9969																				26.9453
61.812																				28.9979
62.7693																				34.5742
62.287																				29.8207
62.5982																				26.5788
64.1834																				29.9804
63.8965																				30.5875
63.9736																				31.6462
64.94																				29.8329
65.6013																				32.5466
65.1262																				33.9688
65.7169																				32.4731
66.2246																				32.4731
45.0439																					35.4356
45.4303																					34.5738
46.1694																					32.7024
46.7636																					39.4873
46.9544																					32.6445
47.9677																					37.2804
48.5311																					26.3145
48.3394																					37.5016
49.0302																					41.2126
49.827																					31.7629
50.4657																					34.8253
50.9322																					32.3227
51.3873																					36.5289
51.9839																					35.5316
52.5081																					28.9606
52.8253																					31.2501
53.0649																					29.6102
53.8958																					32.459
54.6523																					31.5359
53.8942																					30.0764
55.0068																					31.4785
55.8005																					30.5625
56.4983																					31.2128
56.6198																					27.4013
57.0821																					27.1271
58.0534																					33.4422
59.0068																					27.2509
58.8316																					28.2158
60.1739																					29.3166
60.2522																					29.6378
61.9258																					27.3848
60.8611																					29.5849
62.1519																					30.8195
62.4118																					32.832
62.5483																					27.7885
63.1147																					30.8322
63.1449																					27.67
64.6614																					30.5263
63.9002																					29.1437
65.4052																					30.1791
66.3611																					30.6973
65.3162																					31.962
66.1742																					27.1028
68.096																					33.4376
67.0099																					28.2122
67.717																					31.8552
68.1205																					32.3461
69.2218																					28.7612
68.5771																					32.2478
69.0096																					31.0888
69.5169																					31.0888
50.1767																						33.308
51.8819																						29.4839
52.0163																						32.827
51.4502																						30.4233
52.4739																						29.4654
53.4405																						36.7176
54.8278																						32.4905
54.6042																						30.8331
54.9807																						32.9743
55.1936																						35.1712
56.9262																						35.993
56.813																						32.9059
56.8393																						34.1239
57.5962																						34.8991
59.3772																						40.5534
59.1235																						32.1143
59.5314																						35.28
60.5833																						34.0798
61.6792																						44.8066
60.0621																						37.6449
61.0868																						34.3845
61.4325																						36.4
63.7994																						38.6099
63.1086																						33.3827
64.2865																						27.9163
63.7051																						33.9113
64.3572																						25.3617
64.0719																						30.9081
65.2077																						34.9524
65.7906																						31.3702
68.7027																						34.0736
66.2578																						35.609
67.7451																						32.7119
67.6873																						31.3879
69.0413																						31.5333
70.1961																						37.5733
68.9528																						32.8268
70.454																						31.9697
70.3057																						28.0443
71.2757																						36.455
70.9069																						38.5355
71.041																						32.223
70.8596																						33.0907
74.6621																						33.9534
71.9095																						31.7961
72.5742																						29.271
73.4964																						19.8541
75.0632																						33.1197
74.2634																						31.1644
74.6559																						33.5209
75.1622																						33.5209
50.1303																							35.9811
50.7581																							37.1231
51.0527																							30.6525
51.0586																							38.8127
51.7185																							33.2197
52.8108																							30.9247
53.5677																							30.6508
53.0291																							38.2958
53.8382																							33.9709
54.3372																							32.0745
55.4475																							35.1064
55.4947																							34.1029
56.0539																							36.1954
56.7029																							34.9113
57.9278																							28.5227
57.6934																							34.2219
58.1651																							33.113
58.9448																							32.1414
60.0732																							31.4973
59.0573																							36.7335
60.096																							32.3189
60.6369																							33.4263
62.1543																							32.8384
61.9055																							37.0948
62.4036																							34.3461
63.1902																							39.5195
64.1046																							38.1492
63.5461																							35.6585
64.9029																							37.6781
65.1222																							40.0517
67.5458																							39.3485
65.6121																							38.8316
67.1234																							38.4316
67.2789																							32.4404
67.7919																							31.988
68.9706																							37.4274
68.2635																							36.4852
69.9343																							35.3464
69.3685																							35.0111
70.4841																							37.1288
71.2053																							33.9648
70.2357																							37.8723
70.8458																							33.791
73.8102																							37.7206
71.8247																							38.0499
72.1968																							32.8211
72.6507																							38.7728
74.1116																							34.3824
73.6018																							33.0193
73.7916																							35.6756
74.2981																							35.6756
54.6754																								31.474
55.5247																								33.7261
56.0123																								33.1779
55.5378																								30.5926
56.3128																								29.6422
57.6589																								29.9617
58.5809																								34.6015
57.8399																								32.3032
58.5352																								33.1676
58.9869																								34.1461
60.3651																								31.0221
60.2755																								34.8176
60.8383																								32.8091
61.1475																								32.4796
63.2136																								29.9069
62.5268																								29.0395
63.4381																								36.2477
64.2133																								35.4759
65.6853																								30.1011
64.1678																								31.6731
65.173																								30.5167
65.7301																								33.6555
68.1206																								35.7033
67.2599																								35.9906
68.0714																								37.758
68.2229																								37.3507
69.0534																								34.8836
68.4314																								36.4346
69.7572																								36.9992
70.0945																								40.1624
73.1142																								35.4919
70.4914																								39.2574
72.1307																								36.2713
72.204																								33.3497
73.4867																								42.7514
74.9392																								39.0275
73.7987																								35.7238
75.3055																								43.2948
74.8492																								41.1289
76.0158																								42.129
75.9266																								38.7707
75.4748																								44.7157
75.6386																								43.409
79.4718																								40.8971
76.3804																								39.3438
76.8823																								36.6379
77.4077																								38.0993
79.7827																								42.0759
78.689																								38.9005
79.0504																								33.8084
79.556																								33.8084
59.2336																									32.1479
60.3919																									29.4785
61.1023																									29.5198
60.6671																									31.2223
61.1669																									30.8047
62.4632																									29.9876
63.5699																									30.7058
62.9374																									27.4493
63.3659																									32.3619
64.1293																									29.7493
65.6247																									29.3344
65.2692																									29.7539
65.6954																									28.1505
65.928																									33.2815
68.7842																									32.1683
67.3807																									25.787
68.7555																									38.4014
69.468																									28.6001
70.9258																									29.3644
69.2562																									28.4207
69.8169																									26.1187
70.6935																									31.1722
73.6339																									32.6257
72.2827																									30.2506
73.2713																									24.0792
73.2539																									26.0208
73.9231																									29.9603
73.4362																									32.0072
74.7298																									31.0212
75.2408																									30.7773
78.6497																									34.4021
75.939																									38.2534
77.1587																									27.9432
77.4947																									32.5549
79.0941																									34.3703
80.1904																									26.0508
79.0539																									30.3568
81.0177																									35.2502
80.4156																									29.7551
81.9265																									32.6426
81.4935																									32.9086
81.0075																									32.2992
80.849																									30.5569
84.8002																									30.4187
81.7223																									34.724
82.2101																									31.8248
83.2247																									33.9383
85.1769																									32.1913
84.2049																									33.2011
84.6516																									30.9424
85.1565																									30.9424
64.2269																										39.2102
65.0606																										36.3559
65.5068																										34.8792
65.8484																										37.4527
66.1351																										30.6516
66.9849																										34.5143
68.4197																										34.803
67.8597																										39.2931
68.6855																										38.1855
68.859																										33.1895
70.2248																										34.9445
69.8541																										42.0869
70.789																										38.1435
70.259																										33.6736
72.4319																										33.7432
71.2426																										29.572
72.2876																										30.5631
73.4395																										35.2502
74.6906																										36.481
73.723																										37.8735
74.5109																										37.3203
75.2247																										35.2818
76.9953																										32.531
76.0696																										37.0773
76.8852																										38.9542
77.4821																										39.3884
77.9793																										40.0399
77.8792																										37.2965
78.5599																										30.3444
79.49																										30.8248
82.1185																										32.4783
80.7282																										48.182
81.3461																										30.4428
81.8867																										33.5917
82.6529																										33.642
83.1716																										37.2288
83.3621																										36.9828
85.1342																										32.169
84.1534																										31.4621
85.6739																										38.5348
86.0777																										35.765
85.2279																										29.5779
85.0711																										32.868
87.9836																										30.8521
85.7969																										33.4201
86.5306																										41.0515
87.2485																										37.7524
88.9346																										31.0221
88.1426																										30.2101
88.7225																										31.0782
89.2267																										31.0782
68.2468																											33.4148
69.1383																											33.492
70.0587																											32.9332
70.0145																											34.9993
70.0637																											39.0166
71.4273																											35.7994
72.7028																											32.5276
71.8752																											31.9911
72.3742																											34.5097
71.8783																											34.557
73.6916																											33.9528
73.2533																											34.6308
74.3437																											37.578
73.4057																											36.9254
75.7106																											44.877
73.4481																											40.1302
74.5231																											44.8431
75.6213																											36.9737
77.0788																											40.5061
75.6266																											40.7545
75.7786																											33.6726
77.0579																											44.6583
79.3036																											42.3386
78.0579																											34.781
79.7591																											42.078
80.0644																											41.8986
79.9624																											32.6915
79.8824																											44.7189
80.8039																											35.881
81.5696																											45.0421
84.78																											41.8193
82.5626																											30.6727
83.3552																											37.0663
83.6939																											35.571
84.8007																											34.4494
85.6734																											38.9424
84.6486																											36.5806
87.0869																											37.598
86.2131																											37.1749
87.4474																											38.5991
87.0801																											41.6119
86.2118																											32.0861
86.4207																											35.5284
89.7908																											30.6325
86.906																											32.8222
87.7686																											33.1829
89.0299																											34.4277
91.13																											31.6265
89.9864																											29.5591
91.0934																											34.7992
91.5973																											34.7992
78.6529																												41.9224
79.1388																												32.8023
80.6661																												38.9042
81.0582																												38.3491
80.6634																												37.6139
81.8263																												37.3909
83.4357																												35.1241
82.3824																												38.5057
83.7933																												41.1427
83.5918																												36.4743
85.1043																												37.1879
84.2378																												35.6663
85.294																												44.8738
84.5548																												44.6049
86.8003																												38.8718
85.1206																												41.2549
85.9441																												37.9829
86.923																												33.5658
88.296																												36.0268
87.4652																												33.7548
87.5883																												36.204
88.6077																												38.005
89.698																												37.3484
88.6237																												47.7863
90.0304																												36.125
89.95																												42.4407
89.7674																												42.067
89.7288																												41.9779
89.7376																												38.3401
91.255																												38.1284
93.6969																												34.464
91.7881																												40.9422
93.3536																												33.5931
93.9861																												44.4813
95.0004																												37.9599
95.1776																												35.0477
95.3853																												41.8114
97.094																												36.7081
96.6315																												43.2338
97.622																												41.9011
97.1002																												41.7125
95.9368																												44.179
96.2801																												43.4807
98.7689																												44.0116
96.5998																												49.7546
97.8764																												44.3042
98.3295																												45.9088
99.4835																												39.2985
98.6506																												43.4507
98.8328																												42.4491
99.3356																												42.449
80.3433																													34.4832
80.9412																													32.993
82.0627																													28.5016
82.4196																													41.1702
82.701																													34.8892
83.3843																													32.9906
85.1818																													32.3675
84.0832																													36.4329
85.6209																													38.8202
85.672																													31.3144
86.6734																													31.5666
86.4779																													30.6577
87.5065																													37.0506
87.5474																													35.6484
88.847																													30.8975
87.9471																													36.0547
88.7497																													34.7609
89.2625																													30.0973
91.2841																													28.5107
90.373																													33.4494
90.9769																													32.9425
91.8233																													32.9286
92.2451																													41.1991
92.145																													30.4535
93.9399																													32.6155
94.1898																													30.725
94.169																													32.5825
94.0269																													36.7866
94.2971																													37.771
95.308																													32.8766
97.0532																													30.1691
96.0226																													30.1994
96.956																													31.0858
97.69																													31.6571
98.7106																													33.3393
98.9152																													34.5502
99.6787																													34.4219
100.917																													31.2693
100.725																													36.6863
101.823																													33.8824
101.239																													36.3937
100.556																													40.3249
100.91																													35.277
103.271																													31.4272
101.782																													37.8083
103.158																													34.3875
103.311																													37.0189
104.366																													34.9002
103.6																													38.0385
104.41																													35.5857
104.911																													35.5857
85.6224																														36.6289
86.49																														31.2235
87.4384																														37.2047
87.7671																														33.6301
88.1314																														34.6137
88.4893																														40.4371
90.1207																														30.9746
89.2622																														40.4621
90.5282																														34.2926
90.3037																														29.5043
91.742																														38.9563
91.4632																														34.3906
92.5708																														35.7461
92.6996																														35.4693
93.9862																														32.1911
93.3293																														34.7691
93.8914																														39.844
94.4012																														31.1533
96.177																														27.3331
95.4801																														28.0797
96.1624																														31.6973
97.0594																														32.4546
98.0807																														40.5878
97.4735																														32.3603
98.7873																														29.9438
99.3541																														31.1766
99.5302																														36.9955
99.3936																														34.6921
100.098																														36.2771
100.807																														30.4019
102.402																														34.2312
101.434																														28.9354
102.178																														31.9357
103.1																														30.7607
104.139																														32.481
104.667																														34.7618
105.35																														34.6016
106.375																														32.9161
106.103																														35.4398
107.074																														31.6282
106.598																														41.037
106.511																														33.96
107.049																														35.9659
108.878																														34.1719
107.55																														36.5966
109.08																														36.1866
109.455																														37.3037
110.295																														37.7637
109.893																														38.5086
110.616																														38.4921
111.117																														38.4921
86.7308																															42.5411
87.4964																															37.5158
88.4967																															33.5505
89.4439																															37.5715
88.7277																															35.0615
90.1513																															41.1673
90.9763																															37.1461
90.745																															39.5694
91.4583																															36.7436
91.3408																															43.8668
92.5221																															37.7226
92.247																															41.8844
92.9859																															39.4817
92.5265																															42.3661
94.2184																															31.7097
93.2314																															36.0472
93.3407																															35.8468
94.4527																															35.1992
95.3998																															34.2611
95.0404																															37.565
95.2655																															36.8607
96.0137																															40.5726
96.6727																															38.4625
95.9667																															36.3321
97.1126																															37.421
98.2664																															40.0708
97.722																															37.2179
98.326																															40.3742
98.5097																															39.1001
99.9984																															35.7195
101.212																															31.9928
100.861																															42.2632
101.457																															37.8593
102.278																															37.7844
103.404																															34.3239
103.285																															35.3267
103.283																															43.1474
105.721																															35.2724
105.401																															37.9819
106.351																															36.1895
105.813																															42.017
106.039																															40.1456
106.345																															37.3161
108.36																															34.3528
106.727																															42.0163
108.474																															35.9835
108.734																															39.1751
109.429																															36.0233
109.145																															32.3483
109.816																															36.3621
110.318																															36.3621
92.3164																																42.9317
92.8142																																38.4796
93.9118																																32.2298
94.536																																38.1859
93.9981																																41.2169
95.2463																																39.7269
96.1086																																36.9823
95.888																																39.0771
96.7366																																39.747
96.8586																																42.2942
97.8452																																36.4319
97.9755																																39.4738
98.665																																38.2982
98.2454																																39.725
99.3759																																40.951
99.364																																38.1938
99.5789																																39.9398
100.372																																38.2238
101.088																																38.4386
100.926																																41.8753
101.326																																41.2423
101.867																																40.6789
102.552																																38.0877
102.127																																38.4663
103.214																																41.5318
104.305																																38.7682
104.123																																33.2873
104.494																																40.8988
104.631																																37.3809
105.785																																38.0398
106.52																																32.8594
106.987																																40.7036
107.237																																39.6683
108.307																																40.5846
108.892																																39.8394
109.145																																35.3236
109.478																																38.2122
111.136																																37.4543
111.248																																39.988
111.86																																37.9934
111.536																																43.2864
112.101																																41.3492
112.222																																37.9423
113.747																																32.385
113.199																																40.5036
114.475																																34.946
114.916																																40.8241
115.446																																35.5768
115.291																																38.0347
116.211																																38.3505
116.711																																38.3504
90.8428																																	33.6034
91.7382																																	32.9531
92.8409																																	33.5808
92.4223																																	33.6647
93.2778																																	32.0161
93.6928																																	33.5376
95.0716																																	30.9354
94.2295																																	33.7998
95.4085																																	37.3409
95.2123																																	41.3596
96.7925																																	38.8203
96.5136																																	39.9624
97.4792																																	39.2026
97.7728																																	41.084
99.2826																																	33.8281
98.5403																																	36.7778
99.3934																																	36.6378
99.7538																																	34.5527
101.345																																	28.3499
100.602																																	35.2398
101.365																																	34.2313
102.285																																	31.1901
103.518																																	34.2058
103.152																																	39.1459
103.931																																	33.7313
104.516																																	35.1065
105.049																																	39.0059
104.803																																	34.7305
105.556																																	34.467
106.102																																	28.4167
107.8																																	31.3984
107.03																																	36.1401
107.797																																	33.5937
108.623																																	33.6855
109.759																																	34.5975
110.282																																	39.2748
110.686																																	39.9837
111.861																																	35.2532
111.644																																	39.9155
112.872																																	38.104
112.862																																	44.1212
112.856																																	35.6182
113.447																																	36.485
115.383																																	35.826
113.567																																	34.655
114.986																																	34.9881
115.348																																	34.086
116.619																																	38.3348
116.693																																	43.2712
117.714																																	39.6909
118.214																																	39.6908
94.2935																																		37.0124
94.5487																																		40.844
95.9748																																		37.0216
95.8523																																		36.7774
95.9633																																		45.1626
97.0686																																		40.0131
98.1874																																		41.7288
97.5979																																		39.3621
98.7933																																		37.0718
99.2628																																		34.232
100.112																																		35.9066
100.093																																		33.1036
100.892																																		35.6422
101.062																																		38.1331
102.271																																		33.72
102.124																																		38.6195
102.647																																		35.5006
103.052																																		31.7798
104.137																																		39.3519
103.936																																		35.0205
104.216																																		29.0197
104.787																																		37.1682
106.584																																		42.7078
105.837																																		37.1015
106.21																																		39.3996
107.313																																		43.6188
107.689																																		38.6914
107.234																																		41.862
107.834																																		39.5027
108.844																																		36.4723
110.056																																		37.2062
109.342																																		38.2227
110.266																																		35.7064
111.378																																		32.5757
112.363																																		40.7035
112.936																																		45.5114
113.39																																		40.016
114.16																																		34.4804
114.031																																		41.7322
115.171																																		39.0636
115.162																																		40.2415
115.395																																		38.5661
115.685																																		39.1906
117.278																																		38.4394
116.9																																		56.6728
117.21																																		44.2405
117.821																																		45.1596
118.348																																		46.5285
118.665																																		40.2824
120.023																																		44.3935
120.523																																		44.3935
101.711																																			43.617
103.082																																			36.6371
103.16																																			33.7399
103.09																																			39.0027
104.74																																			40.714
104.723																																			46.6881
105.978																																			35.5478
105.588																																			44.8284
106.529																																			43.3695
106.28																																			39.2602
107.801																																			39.548
107.678																																			46.8846
107.693																																			37.3815
109.035																																			40.0592
110.232																																			50.9331
110.121																																			43.6744
110.531																																			37.721
110.84																																			35.5174
112.523																																			36.835
111.757																																			37.9704
112.473																																			41.3377
112.918																																			36.7099
114.564																																			35.4041
114.471																																			38.7289
114.732																																			36.3363
115.257																																			32.9678
116.681																																			56.7897
116.761																																			34.0096
117.409																																			37.8081
117.313																																			35.9047
119.53																																			39.0608
118.926																																			40.449
119.942																																			36.4275
120.553																																			36.6804
122.041																																			39.3964
122.862																																			35.0325
123.941																																			39.7723
124.408																																			40.964
124.532																																			59.6876
125.987																																			42.0188
126.231																																			48.5289
125.841																																			44.6688
126.37																																			41.0106
127.955																																			38.6421
126.768																																			38.6914
127.642																																			40.551
128.032																																			43.906
128.911																																			35.7477
129.667																																			42.1156
131.168																																			56.003
131.666																																			56.003
104.019																																				42.4674
104.518																																				41.5027
105.016																																				38.7693
105.514																																				39.5325
106.012																																				46.3512
106.51																																				41.5996
107.008																																				41.0684
107.507																																				49.1409
108.005																																				42.9845
108.503																																				49.6491
109.001																																				39.8665
109.499																																				40.2226
109.998																																				40.9179
110.496																																				46.3994
110.994																																				44.8957
111.492																																				42.1491
111.99																																				43.1849
112.488																																				39.901
112.987																																				42.294
113.485																																				41.0516
113.983																																				38.5201
114.481																																				42.7851
114.979																																				36.7856
115.477																																				39.7583
115.976																																				34.5185
116.474																																				36.2958
116.972																																				25.89
117.47																																				39.1464
117.968																																				38.1035
118.467																																				34.7254
118.965																																				35.3219
119.463																																				30.5789
119.961																																				32.2439
120.459																																				33.6292
120.957																																				34.4298
121.456																																				33.0073
121.954																																				33.9566
122.452																																				31.8876
122.95																																				31.229
123.448																																				33.8885
123.946																																				33.841
124.445																																				31.1102
124.943																																				30.6321
125.441																																				30.0777
125.939																																				35.3684
126.437																																				33.9301
126.936																																				34.0226
127.434																																				28.4185
127.932																																				23.026
128.43																																				19.4016
128.928																																				19.4016
105.218																																					39.4769
106.231																																					41.5218
107.199																																					40.248
107.179																																					34.4297
107.973																																					39.7819
108.38																																					34.5293
109.424																																					36.6296
109.737																																					38.0987
110.427																																					41.7176
110.983																																					38.0494
111.42																																					39.0447
111.759																																					42.8707
112.008																																					38.3145
112.927																																					39.7079
113.946																																					35.7048
114.394																																					38.0893
114.893																																					39.2948
115.144																																					37.3153
116.135																																					39.9852
116.162																																					43.4648
116.621																																					36.228
117.233																																					44.6076
118.454																																					42.049
118.286																																					37.8246
118.347																																					45.4448
118.951																																					41.7364
120.257																																					36.7088
120.188																																					43.8517
120.706																																					47.5229
120.51																																					42.0981
122.267																																					41.0806
122.278																																					44.4908
123.111																																					41.0287
123.695																																					38.9281
124.982																																					43.5679
125.423																																					43.9902
126.436																																					49.5454
126.918																																					45.5927
127.116																																					34.3832
128.424																																					39.4306
128.943																																					43.5556
128.649																																					37.8643
129.608																																					50.0433
129.79																																					29.3774
130.202																																					29.9776
130.359																																					30.3119
131.027																																					28.4398
130.988																																					22.2572
131.585																																					17.7804
132.853																																					42.167
133.351																																					42.167
107.936																																						43.9883
108.605																																						43.5182
109.033																																						30.7107
108.666																																						38.5979
110.675																																						34.6408
110.501																																						39.7995
111.585																																						33.8628
111.587																																						36.1433
112.278																																						44.8602
112.183																																						33.8896
113.628																																						36.5224
113.526																																						37.2598
113.274																																						39.5624
114.935																																						41.7816
116.033																																						35.0911
115.852																																						36.6317
116.255																																						35.9333
116.669																																						37.1048
118.164																																						38.051
117.573																																						38.3098
118.391																																						43.1864
118.794																																						39.5502
120.065																																						31.5107
120.288																																						41.7976
120.645																																						39.5406
121.194																																						37.084
122.541																																						49.7545
123.075																																						40.0666
123.582																																						37.4277
123.181																																						33.8682
125.44																																						42.4312
124.835																																						37.4736
126.441																																						35.622
126.986																																						41.8965
128.516																																						51.3269
128.751																																						39.7036
130.301																																						42.0451
130.658																																						42.2299
130.744																																						50.372
131.675																																						53.1855
132.28																																						59.2823
131.594																																						61.3989
132.308																																						48.3518
133.26																																						46.1109
132.646																																						48.2954
133.783																																						52.4018
133.953																																						52.4034
134.391																																						46.0089
135.196																																						55.445
137.231																																						71.5822
137.727																																						71.5823
119.185																																							45.0249
120.355																																							50.5401
121.104																																							47.7256
119.977																																							40.2414
122.314																																							53.0391
121.772																																							46.6444
122.708																																							52.1167
122.812																																							46.1777
123.811																																							48.4154
124.183																																							44.9234
124.924																																							40.8847
125.564																																							45.6487
125.067																																							49.4157
127.246																																							43.4614
127.238																																							41.0198
127.818																																							46.9179
127.693																																							43.6804
128.292																																							43.0082
129.583																																							43.0926
129.948																																							46.5633
131.173																																							43.9942
130.696																																							49.7141
130.635																																							53.5768
131.558																																							49.3724
131.076																																							49.0804
131.514																																							42.4767
133.335																																							54.7305
134.069																																							59.0206
134.353																																							52.842
132.22																																							45.972
134.982																																							43.7711
134.147																																							42.8517
136.479																																							40.7776
136.691																																							53.8906
138.917																																							72.6624
138.156																																							53.2785
139.737																																							56.6728
139.97																																							50.2405
139.72																																							45.8349
140.939																																							54.5695
140.532																																							61.6035
139.078																																							62.1575
139.426																																							48.3216
140.253																																							51.636
137.547																																							39.0301
140.318																																							59.014
140.37																																							67.2275
140.539																																							70.8901
141.146																																							70.8119
138.173																																							43.0163
138.67																																							43.0163
[truncated: 145 more rows]
[truncated: 3 more columns]

## Sheet: Fig. 1G,K,O
Data analyzed - Fig.1G
	basal area	apoptotic		neighbors
	time before corpse formation (min)	mean	SEM	mean	SEM
	-120	42.8449	2.97872	44.104	2.48843
	-112.5	42.5104	2.88121	43.3669	2.41688
	-105	42.3512	2.71351	43.9037	2.1708
	-97.5	38.9032	2.73985	44.7271	2.35191
	-90	39.2438	3.10405	44.7699	2.11151
	-82.5	36.5988	3.10978	44.7925	2.0236
	-75	34.9588	3.15337	44.2779	1.78062
	-67.5	31.6037	3.02487	44.383	1.83752
	-60	29.4408	2.75956	44.2237	1.80744
	-52.5	27.6704	2.93084	43.1764	1.4465
	-45	28.3898	3.06467	44.8248	2.33317
	-37.5	24.4341	2.4728	42.7085	1.48614
	-30	23.6647	2.01497	43.6272	1.20655
	-22.5	22.528	1.88738	42.5386	1.34408
	-15	21.2436	1.80937	41.7624	1.21892
	-7.5	19.7077	1.71324	41.8044	1.02026
	0	21.0849	1.53199	44.1656	1.35177
Data analyzed - Fig.1K
	apical area	apoptotic		neighbors
	time before corpse formation (min)	mean	SEM	mean	SEM
	-120	13.8214	1.16133	16.9837	1.17186
	-112.5	15.4958	1.3763	17.9047	0.94473
	-105	16.0203	1.5298	18.2055	1.03262
	-97.5	16.0287	1.25071	16.935	1.04994
	-90	14.957	1.23759	17.8308	1.3747
	-82.5	13.9984	1.07362	19.1745	1.26811
	-75	12.843	1.32686	19.185	1.00915
	-67.5	10.8672	1.15346	18.1071	1.16038
	-60	12.3323	1.97079	17.0061	1.08966
	-52.5	10.5951	1.64303	19.229	1.59676
	-45	8.95831	0.978999	19.4948	0.735197
	-37.5	5.97779	0.795606	19.2038	1.25261
	-30	5.13638	1.42129	18.8522	1.266
	-22.5	4.39125	1.17739	20.9285	1.13337
	-15	2.42377	0.739937	19.6392	1.21612
	-7.5	1.62003	0.522208	18.8648	1.30511
	0	0.657222	0.614775	19.7146	1.73569
	rachis bridges	apoptotic		neighbors
	time before corpse formation (min)	mean	SEM	mean	SEM
	-120	4.75544	0.926445	4.12154	0.390479
	-112.5	4.08566	0.851201	3.99954	0.188729
	-105	4.05636	0.398823	4.92916	0.400557
	-97.5	4.80986	0.420031	4.40799	0.538806
	-90	3.81356	0.404105	4.51264	0.38635
	-82.5	3.92659	0.392459	4.66753	0.378222
	-75	2.93029	0.31798	4.32845	0.284995
	-67.5	2.72935	0.508265	4.35357	0.383676
	-60	2.28144	0.316458	4.18612	0.319985
	-52.5	1.76236	0.399942	4.00612	0.295333
	-45	1.73724	0.441212	4.66125	0.445148
	-37.5	1.04653	0.399583	4.47078	0.372236
	-30	0.48559	0.362432	3.70472	0.221781
	-22.5	0	0	4.48962	0.551787
	-15	0	0	4.12124	0.186305
	-7.5	0	0	3.8324	0.240938
	0	0	0	3.85751	0.260583
Data analyzed - Fig.1O
		area apoptotic cell		mean area neighbors		mitochondria content apoptotic relative to neighbors
	time before corpse formation (min)	mean	SEM	mean	SEM	mean	SEM
	0	14.3887	1.54677	34.2987	1.4315	0.63625	0.059281
	-37.5	16.6537	0.845004	33.5962	1.47403	0.58	0.0544131
	-75	20.0325	1.58887	39.04	2.29601	0.53375	0.013711
	-112.5	24.1363	1.47347	34.3925	2.9723	0.784125	0.0555403
	-150	25.905	3.02226	41.8686	1.79075	0.792	0.0700795

## Sheet: Fig. 2A
Non-apoptotic cells	cell 69	cell 72	cell 75	cell 78	cell 79	cell 85	cell 87	cell 94	cell 102	cell 104	cell 118	cell 120	cell 129	cell 131	cell 141	cell 142	cell 154	cell 155	cell 162	cell 166	cell 172	cell 173	cell 182	cell 184	cell 189	cell 195	cell 199	cell 204	cell 209	cell 219	cell 225	cell 227	cell 236	cell 237	cell 241	cell 243	cell 250	cell 251	cell 262	cell 264	cell 265	cell 275	cell 276	cell 277	cell 282	cell 292	cell 294	cell 302	cell 304
152.579	44.7813
156.091	56.1914
153.336	47.917
154.536	40.8465
154.218	39.7978
153.147	40.9493
153.737	33.2773
150.76	38.5322
150.678	40.218
151.567	45.2974
159.735	40.245
152.299	43.6037
152.129	38.6106
149.519	37.2022
148.076	31.199
137.104	39.3362
147.129	42.1431
144.319	38.0819
143.779	37.02
145.774	40.1657
147.761	39.1335
144.67	40.8026
140.755	37.9201
150.272	37.6696
139.298	37.2001
138.534	36.3372
138.542	38.1369
142.782	40.6829
145.162	36.5263
154.581	45.7695
141.118	39.7609
145.352	39.9784
143.309	44.7319
147.367	49.5118
138.316	56.1539
141.12	41.6756
140.418	46.3928
143.971	47.0056
142.791	42.6498
138.475	41.1377
139.773	42.2214
141.86	42.3905
143.337	47.383
141.36	48.7045
141.267	48.4105
147.268	46.5002
139.396	48.8125
143.448	45.4143
136.598	54.3406
143.59	44.3835
142.979	43.9144
150.229	53.3082
141.901	51.9453
141.077	47.7535
139.369	47.1316
141.17	46.9985
142.615	54.0418
141.294	47.749
137.756	48.0212
146.148	49.7076
144.925	44.3123
142.666	44.8401
139.589	48.484
136.569	46.7514
139.945	51.8453
141.559	49.7983
147.985	52.7752
136.473	47.9653
137.448	48.5364
138.803	51.4478
131.866	48.6885
138.475	46.4648
133.905	51.5682
126.939	43.6022
142.354	49.6869
136.522	53.3576
137.299	48.0977
133.916	45.7554
136.596	51.8113
138.706	48.6207
149.322		42.5222
152.12		43.4066
149.699		46.3366
150.958		46.0489
150.674		44.7242
149.952		44.8828
150.42		36.2428
147.852		39.4641
146.526		38.2644
147.71		43.7365
155.407		37.693
148.183		38.3375
148.063		40.0995
145.659		34.8161
144.551		35.3464
134.02		36.8871
142.928		36.0014
140.608		33.7158
139.53		40.1865
141.771		38.4317
144.148		38.5344
140.808		41.7058
137.072		40.0477
145.749		42.6782
135.842		41.1615
135.415		45.0016
135.06		42.8207
139.373		49.2893
141.229		48.9308
148.88		48.4917
137.464		47.9104
140.888		44.7783
140.067		45.3185
143.796		46.5671
135.003		44.7481
137.524		46.0506
136.617		42.9203
139.347		42.2663
139.18		42.8959
134.608		44.7817
135.933		46.4628
137.962		46.1284
138.662		46.8729
136.192		49.3672
136.224		45.8754
140.719		43.5444
134.165		47.95
137.964		47.7277
131.992		45.6793
138.611		42.0158
137.654		36.8549
143.91		37.5958
136.61		43.0335
135.774		44.3504
134.398		46.2409
136.008		42.868
137.086		43.8466
135.683		40.2778
132.38		42.7547
138.934		37.4269
138.637		40.1718
137.036		46.7235
134.19		42.99
131.457		45.7254
134.465		41.5204
135.468		43.9665
140.96		49.7122
130.903		47.4946
131.26		48.6715
132.729		45.5007
126.045		44.5164
132.324		39.4753
128.175		41.9204
122.064		42.4207
135.566		39.4823
130.186		50.418
131.307		46.0206
128.458		41.5817
130.451		44.7633
132.246		42.1985
146.648			44.9972
149.091			40.5622
146.797			38.9632
148.216			37.4765
147.898			37.5295
146.759			42.9538
147.727			41.7972
144.857			41.7439
144.288			38.3337
144.909			45.5088
152.018			37.9811
145.635			38.8029
145.872			42.1828
144.103			35.3674
142.544			40.9185
132.489			33.7464
141.152			50.5921
138.576			44.9132
137.76			40.0771
139.739			41.177
141.691			40.5582
138.545			43.7162
135.512			44.0755
143.662			42.1415
134.278			42.6299
133.76			45.8598
133.495			42.508
136.919			39.5211
139.391			35.4789
147.706			52.515
135.759			43.7468
139.808			56.0073
137.731			32.7876
141.692			37.7787
132.688			41.335
135.659			35.4331
134.549			42.1831
138.575			50.1521
137.093			46.7499
133.136			43.1014
134.859			49.7037
136.332			36.2593
137.719			41.8457
135.688			47.1717
135.367			45.6588
140.029			42.9591
133.38			44.1238
137.4			37.0322
130.919			38.9886
137.136			47.0904
136.975			37.5661
143.327			41.813
136.019			41.6537
135.173			45.2468
133.23			41.7083
135.07			44.8559
136.311			41.8545
135.264			43.5672
132.531			40.3354
139.797			43.2418
138.596			38.7269
135.799			37.2178
132.945			39.975
130.162			40.6459
133.991			40.7288
135.36			36.022
139.462			44.7691
130.899			43.9563
131.414			27.8107
133.235			46.8258
126.666			38.843
132.668			41.6754
128.37			45.8698
122.89			34.3088
136.899			41.9597
131.455			40.675
132.717			44.5874
129.428			37.6524
132.439			40.0165
134.035			40.7222
142.693				38.7583
145.007				39.3876
142.75				35.6694
144.125				41.1314
143.871				40.6538
142.522				32.6592
143.502				35.2067
141.107				34.5928
139.811				34.3813
140.722				37.8726
147.393				34.4871
141.792				37.2784
142.059				33.586
140.157				34.2175
138.755				32.1022
129.617				32.2507
137.116				36.0699
134.931				33.4025
133.667				35.0169
136.028				33.1271
138.03				35.6415
134.419				37.126
131.824				36.7331
139.201				37.0954
130.755				35.9055
130.215				35.0679
130.003				35.7832
133.156				34.8101
134.975				37.8739
141.817				38.2088
131.558				38.3342
134.37				37.1465
133.835				40.3522
137.132				44.3454
128.969				38.2371
131.959				40.5225
130.45				41.5664
133.555				42.2867
132.92				41.6627
128.659				43.9332
130.6				43.6555
131.799				43.2841
132.671				42.8046
130.517				42.1072
130.253				40.4561
133.217				41.3009
127.959				40.0662
131.491				45.6979
126.152				45.631
132.147				43.5924
132.164				39.7729
138.376				38.3161
131.661				39.7004
130.606				39.1017
129.397				35.0978
130.633				40.3037
132.173				38.3114
130.845				37.8805
128.056				38.7436
133.774				42.5127
133.338				41.2133
130.992				38.0245
128.429				41.9425
126.246				40.5359
129.376				36.6016
130.407				40.4192
133.367				43.2942
126.226				37.9053
126.462				38.1704
128.035				45.8011
121.485				43.4018
126.946				40.273
122.97				44.4839
118.385				36.1573
130.703				40.1105
125.586				45.0668
127.083				42.4849
124.654				38.4781
126.619				38.2641
127.793				38.008
142.624					38.5737
145.884					41.0707
143.19					39.6376
144.739					37.2762
144.415					37.8039
143.243					35.6142
143.491					37.4388
141.62					38.7834
140.028					36.9873
141.173					40.2086
147.191					32.63
141.191					36.652
141.56					36.9654
139.772					34.5415
138.717					37.1965
129.784					28.9363
136.754					36.1226
134.579					34.9981
133.742					31.9134
136.026					39.8749
138.207					40.194
134.333					36.2812
131.871					33.6699
138.942					38.0495
130.668					36.6644
129.968					36.0996
129.937					36.0768
132.749					36.8156
134.293					37.827
140.363					40.0765
131.789					42.5546
133.696					42.7865
132.651					35.0656
136.114					32.1614
128.697					36.7713
131.364					42.4918
130.157					40.1786
132.661					33.0721
131.647					37.6946
127.625					40.5437
129.577					37.8057
130.93					36.1935
131.261					37.4601
129.497					37.5662
129.978					33.9495
133.71					41.2936
128.093					35.4728
131.63					41.169
126.447					45.2104
131.918					39.6657
131.144					36.2603
136.714					37.6397
130.126					39.1607
129.516					36.7761
128.408					39.6253
129.46					42.8777
130.778					38.897
129.435					40.8876
126.839					37.8496
131.599					37.932
131.768					37.7084
129.811					45.8027
126.947					43.9682
124.991					39.8175
127.995					41.3107
128.046					44.6295
132.27					39.7883
124.781					37.7869
123.077					38.9
125.774					39.8201
120.086					40.7987
126.394					39.3431
122.135					37.0408
116.834					43.0456
128.358					40.1186
123.797					40.1876
124.918					39.9199
122.81					34.8195
124.578					37.2697
126.079					40.4999
136.629						38.4017
138.563						35.9516
136.602						39.9551
138.047						40.0983
137.783						40.267
136.49						37.1686
136.742						36.1646
135.252						38.3192
134.125						43.4753
134.757						38.2912
140.109						35.3625
135.675						36.4118
136.089						39.1407
134.7						36.1555
133.38						36.0786
125.712						25.5999
131.416						34.0243
129.538						35.2746
128.414						34.8892
130.536						33.8897
132.338						36.2269
128.88						35.1981
127.023						37.612
132.99						38.1697
126.139						35.5771
125.391						36.1245
125.34						35.6992
127.772						35.2633
129.551						36.6174
135.7						40.042
126.204						36.5662
129.171						38.1766
128.143						38.4995
131.046						43.3225
123.882						38.5619
126.363						46.1496
124.508						38.8988
128.213						38.9999
127.025						35.375
122.87						39.0726
125.394						40.2906
125.407						35.3525
126.285						42.4667
124.865						35.596
124.736						37.4868
126.936						42.5698
122.656						41.239
125.342						39.8636
120.607						39.1731
125.748						38.1939
126.182						36.0149
132.06						38.1978
126.441						34.9741
125.55						37.0973
124.239						34.6862
125.306						40.6936
127.021						40.3223
125.343						37.8779
123.15						35.5097
127.394						38.7098
127.661						39.5273
125.397						35.3694
123.096						35.182
121.344						37.4936
123.918						38.042
124.175						40.7845
126.428						40.2755
121.023						43.8293
120.218						43.0907
121.845						44.3269
116.156						41.7983
121.759						40.2231
117.717						40.514
113.504						34.4718
124.199						37.9799
119.759						44.0654
121.362						45.7202
119.223						43.0734
120.696						44.906
121.577						45.1026
136.621							41.0172
139.125							44.7785
136.629							41.6142
138.333							40.946
138.027							40.9778
136.459							37.6741
136.939							42.7702
135.438							43.6969
133.475							38.3119
134.199							41.0117
139.748							36.1621
134.705							41.3977
135.233							38.6944
133.817							37.0655
132.714							35.6991
125.542							30.0308
130.512							41.1875
128.706							39.8507
127.758							37.0458
129.983							40.3292
131.806							39.4341
128.508							34.8341
126.481							39.6214
132.455							42.5211
125.891							39.8582
124.99							36.5141
125.208							41.2209
127.126							40.0995
128.41							42.0749
133.648							36.6991
126.47							41.4357
127.646							39.8352
126.849							39.5237
129.734							38.388
123.221							39.9008
125.942							39.3974
124.461							42.7117
127.022							39.3957
125.663							39.9963
121.899							47.6699
124.458							39.804
124.828							39.2323
125.359							35.7987
123.991							37.2834
124.132							34.0583
126.431							38.6072
122.09							40.1767
125.211							37.8959
120.586							36.3929
125.141							34.6341
124.811							35.4573
129.796							35.8131
124.576							35.6698
123.769							37.2545
122.311							43.2429
122.795							34.6275
124.262							39.0793
123.043							35.9157
121.12							36.6481
123.856							36.3955
124.133							41.9091
121.842							35.3518
119.144							40.5189
118.547							39.6544
120.963							40.5949
120.513							41.4627
122.424							40.4234
116.853							39.9625
114.99							37.7485
117.032							35.0916
111.956							37.2769
117.059							34.1825
113.737							37.006
110.757							38.2999
118.987							42.8507
115.473							36.1104
116.784							42.2236
114.517							36.0543
115.735							39.4388
115.722							39.5318
131.311								42.7754
133.054								45.4714
130.889								41.7665
132.417								44.9819
132.091								44.7079
130.733								39.534
130.618								39.747
129.655								44.4952
127.987								42.2429
128.43								38.0834
132.915								39.6433
129.311								46.3457
129.627								41.9631
128.718								38.8593
127.383								40.0955
121.478								36.4451
125.295								35.8612
123.812								36.4475
122.851								38.2203
124.75								37.9544
126.267								37.7793
123.204								40.0242
121.83								36.8991
126.645								37.9852
121.321								37.8158
120.404								38.2473
120.678								36.7652
121.831								39.3854
123.191								38.484
127.616								38.6603
121.324								41.0019
123.002								43.0173
121.96								43.1725
123.917								47.8447
118.292								39.6268
120.537								45.9172
118.941								42.4424
121.497								47.6813
120.216								38.7396
116.655								42.1076
119.324								43.2104
119.135								40.6121
119.519								44.7901
118.75								40.2507
118.927								43.1051
119.947								42.139
117.153								39.793
119.161								42.3712
115.529								40.8091
119.081								40.7883
119.003								42.3788
123.784								35.9146
119.711								39.9014
118.734								39.2653
116.996								36.5283
117.791								39.0312
118.764								37.7242
117.634								39.7901
115.953								36.0589
117.516								35.0265
117.977								35.2811
115.995								37.4065
113.533								33.5366
113.243								32.2191
114.758								33.0815
113.748								41.1066
114.791								39.1189
110.983								36.0445
109.433								35.0567
111.31								38.8523
106.729								35.5939
110.935								36.3037
107.747								36.9048
105.533								26.422
112.514								37.4617
108.97								40.9912
110.297								41.2571
109.075								38.2721
110.269								36.0935
109.525								35.6789
126.412									44.0705
127.294									41.7206
125.881									39.9467
126.94									38.8169
126.574									39.281
125.326									38.4831
124.979									39.8966
124.154									38.9158
122.781									45.643
123.118									38.9748
126.371									38.2119
123.895									43.7198
123.925									39.4801
123.487									39.5191
122.304									41.5485
117.473									37.8171
120.258									39.1802
119.295									37.9339
118.465									36.3893
120.059									39.2986
121.123									38.2615
118.704									37.8907
117.651									36.7482
121.606									37.4366
116.925									41.4592
116.546									35.3117
116.255									42.4458
117.68									42.3898
118.88									37.9146
123.107									46.2143
116.904									37.3672
119.021									42.6334
118.198									40.5562
119.325									47.4624
114.336									30.3143
115.969									42.4246
113.974									35.9412
117.112									40.6827
116.102									41.333
112.514									41.8748
115.756									48.1127
114.917									36.9397
115.516									38.3771
115.574									36.6449
115.468									34.9454
115.764									35.2086
113.307									40.292
115.273									41.4581
111.675									31.6154
114.458									39.1502
114.269									37.4116
118.939									37.1758
115.082									35.7968
114.61									41.0378
113.324									37.5142
114.045									39.0911
115.369									40.641
114.237									38.7821
112.96									37.2909
114.228									27.4582
114.441									38.988
112.709									36.1159
110.39									37.5986
110.396									37.481
112.55									38.507
111.369									34.9234
112.594									36.1117
109.255									36.4719
108.435									34.266
110.36									33.4357
106.068									32.1585
109.836									38.5394
106.245									30.2477
104.207									33.5388
112.227									34.2067
108.481									31.3854
109.597									39.4987
108.061									35.3954
109.814									33.2195
110.432									41.1165
125.27										42.2802
126.717										40.8957
125.392										33.4582
126.454										40.3627
126.137										39.9295
125.002										36.246
124.635										38.5672
123.819										40.226
122.178										36.7687
122.254										37.9047
125.349										36.9724
122.544										44.7628
122.949										41.3142
122.378										39.3052
120.915										38.6464
116.603										45.1792
119.211										35.4361
118.053										37.3996
117.518										33.8386
118.963										39.7287
120.042										43.737
117.32										36.3969
116.702										41.2383
120.254										38.8665
116.659										47.3088
115.516										32.7792
115.943										49.4453
115.968										36.1084
117.129										30.0753
120.14										39.9828
116.383										40.2284
116.543										42.1328
116.177										38.0689
117.278										37.839
112.934										36.9391
114.674										42.849
113.353										40.1861
115.489										46.7367
113.922										39.2906
111.028										39.4818
113.28										42.2587
112.982										39.8284
113.173										45.2551
113.106										35.2069
113.436										44.3694
113.953										35.1797
111.704										37.2549
113.11										40.2292
110.445										38.7951
112.686										37.0066
112.368										40.3533
116.295										36.853
113.546										38.3031
112.324										39.2841
110.909										38.5826
111.459										38.3313
112.537										38.7611
111.181										43.3192
110.001										40.3638
110.622										33.3231
111.482										39.0995
110.184										34.4267
108.314										32.4933
108.362										39.206
109.228										34.5536
108.193										30.1334
109.457										39.3217
106.271										28.9269
103.685										27.6639
106.658										36.0028
102.356										30.5275
106.084										33.8628
103.088										27.6001
120.248											38.781
120.745											35.7076
119.57											34.5718
120.479											36.016
120.153											35.952
118.998											36.6152
118.699											34.5712
118.083											35.4287
116.69											35.1358
116.835											30.3476
118.908											32.4133
117.286											34.5571
117.709											28.9388
117.625											30.9876
116.534											31.4319
113.12											30.1397
114.977											31.6245
114.114											31.1805
113.757											29.7038
114.827											31.3062
115.613											31.0285
113.651											28.1565
113.091											30.3041
115.822											29.6364
112.558											30.9182
112.138											30.3839
111.878											31.1576
112.339											30.7448
113.358											31.0254
116.144											42.0185
112.063											33.4723
113.094											38.3482
112.58											38.049
113.126											45.2085
109.508											36.9783
110.594											34.7356
108.667											34.6892
111.356											36.1468
110.173											36.0963
107.417											37.2986
110.578											37.5417
109.328											32.4356
109.71											33.5261
110.044											33.3757
110.303											37.1717
110.133											35.2472
108.31											34.1974
109.434											37.1598
106.869											34.1536
108.785											35.2516
108.461											34.4087
112.338											34.8365
109.443											41.1971
108.825											39.9417
107.749											35.368
108.31											36.6171
109.307											37.1037
108.5											36.7875
107.541											37.3745
108.407											33.5859
108.274											34.5482
107.072											33.919
105.196											35.8252
105.246											34.9273
106.722											38.7701
105.411											42.5233
106.605											39.868
104.405											38.8285
103.095											37.2388
104.681											38.3398
101.092											31.8279
104.39											36.2644
101.111											37.4832
100.157											42.2859
105.671											38.0076
102.946											39.8279
104.084											41.4946
102.719											41.3876
103.967											36.4688
103.915											32.7743
119.601												40.4788
120.674												34.9484
119.84												32.1322
120.568												34.0982
120.283												33.6643
119.41												30.3868
118.871												30.5009
118.121												34.5241
116.805												33.1437
116.582												30.8358
118.852												29.9138
116.558												36.1649
116.828												35.33
116.077												33.2615
115.099												34.434
112.029												33.7488
113.519												33.4424
112.422												32.3966
112.191												31.4977
113.043												35.654
113.442												33.4337
111.869												33.6386
111.32												35.1616
113.775												33.6418
111.27												35.378
110.241												36.966
110.604												37.0182
110.055												35.9408
110.724												37.6222
112.401												37.182
110.857												40.1203
110.024												40.7876
110.159												40.5527
110.259												39.7561
107.467												37.0294
108.742												41.2533
107.525												36.7953
108.899												40.8717
107.915												38.395
105.457												39.0359
107.42												40.0348
106.971												40.7897
107.139												38.7212
107.392												40.6906
107.442												44.6629
107.073												37.7441
105.353												41.7575
106.244												41.9153
104.4												36.3078
105.738												34.5166
105.287												39.3714
107.948												39.7436
106.177												34.4016
105.056												32.7907
103.809												42.3985
104.358												37.398
105.533												39.3648
104.638												41.5712
103.66												42.6447
103.625												30.4903
104.441												41.9266
103.369												36.667
101.984												40.1964
101.952												42.9416
102.542												39.8756
101.683												31.7374
102.156												37.0926
99.9714												37.8641
97.8775												25.9237
100.46												36.557
97.0694												35.742
99.8187												33.5256
97.3948												31.0164
96.3736												27.0383
100.32												29.4261
98.4092												31.3434
99.4273												43.8829
114.651													35.7608
115.11													34.8046
114.219													33.1464
114.643													36.5519
114.333													36.4431
113.375													37.8111
113.142													31.0319
112.534													33.2807
111.531													36.4847
111.628													27.5318
112.828													31.9094
112.012													31.8632
112.357													36.2847
112.114													34.3397
111.253													31.555
108.776													31.6482
109.754													32.4934
109.056													32.5813
108.772													38.1444
109.681													32.3017
110.218													32.9088
108.615													33.6995
108.13													34.2476
110.24													34.1626
108.079													34.9631
107.5													31.4221
107.399													34.7715
106.944													33.656
107.541													37.4091
109.27													44.5599
106.584													41.7653
107.327													38.4533
106.703													39.2787
106.876													44.6211
104.376													38.9617
105.209													35.2662
103.401													37.9934
105.58													36.1001
105.01													29.8073
102.498													32.6435
105.175													36.6626
103.964													38.9247
104.016													32.9848
104.416													32.5485
104.499													33.71
104.407													34.887
102.921													31.9116
103.625													35.5797
101.866													33.1031
103.033													33.041
102.527													28.375
105.204													29.5264
103.255													36.1376
102.721													39.6117
101.833													34.5616
102.496													34.1798
103.209													34.6127
102.102													33.8875
101.475													34.7047
102.205													31.1952
102.028													34.4549
101.096													34.3581
99.6612													35.229
99.8079													34.4522
100.396													37.3285
99.0826													38.9182
100.006													38.8104
98.5219													34.5575
97.587													35.0532
98.5418													36.4015
95.7807													35.443
98.139													37.6432
95.4023													35.922
94.9624													35.186
98.9176													31.7776
97.196													34.9538
98.2254													41.459
96.8634													43.5942
97.9133													32.9962
97.8581													34.8857
113.617														38.4302
114.254														41.2971
113.732														39.6315
114.139														38.4193
113.888														38.4883
112.951														36.3562
112.668														36.8772
111.977														35.2602
111.099														35.9157
110.761														35.4203
111.904														34.8041
110.676														38.642
110.408														34.5789
109.992														32.5489
109.163														35.9135
107.241														32.3696
107.702														32.3769
106.954														30.7351
106.8														29.9114
107.36														33.0575
107.209														34.6048
106.241														30.0281
105.79														36.1434
107.032														35.0155
105.604														36.481
104.461														35.1376
104.954														37.3794
103.895														33.9671
104.136														35.3727
105.039														34.8125
104.676														43.174
103.745														35.9995
104.269														37.4716
103.714														37.8547
102.221														31.5927
102.598														37.3149
101.766														30.8451
102.636														37.569
102.102														34.736
100.019														32.2372
101.205														36.8991
101.018														37.8113
100.902														34.2864
101.34														37.7546
101.262														48.6171
100.485														35.016
99.1281														36.897
99.4236														34.6997
98.4384														37.1423
99.1335														32.945
98.6178														34.5695
100.245														34.4012
99.449														42.2081
98.545														37.4756
97.1764														35.7935
97.8498														36.6566
98.4059														35.0671
97.4972														32.0272
96.7716														33.9141
96.7032														32.549
96.7004														34.1922
96.2578														28.9868
95.5837														31.9036
95.2623														32.7674
95.3999														32.1564
94.5603														36.998
94.9446														39.5174
93.2414														32.8131
92.2763														29.4044
93.5925														39.6958
91.4139														36.6705
92.8582														37.956
91.1588														35.2867
90.5035														24.0963
92.9688														32.711
91.5533														34.4075
92.0283														38.417
91.207														28.9572
90.8987														39.7964
91.0526														28.5813
109.055															33.498
109.33															44.5647
108.665															34.3034
108.752															39.4902
108.469															39.2127
107.433															35.3154
107.753															33.5034
107.293															34.3575
106.543															33.7006
106.478															30.7401
106.884															31.3171
106.455															31.3597
106.533															34.5548
106.503															31.6585
105.699															33.4771
103.898															30.3668
104.243															31.1976
103.772															32.4439
103.411															31.3252
104.164															31.5395
104.727															27.9053
103.261															31.2324
102.894															29.6644
103.787															31.246
102.927															32.7758
102.259															31.3902
102.287															32.5479
101.388															30.4793
101.658															32.9478
102.893															37.3338
100.681															33.0015
101.608															41.2698
101.133															37.1049
100.887															42.0903
99.2924															43.5414
99.7932															33.6793
98.3137															30.0447
99.8429															34.1196
99.5599															35.5745
97.8251															30.3227
99.337															37.7369
98.1152															36.8819
98.3826															32.7385
98.8893															32.8328
98.4589															35.5464
98.3853															33.3285
97.2282															28.9302
97.6364															34.6248
96.5604															34.3935
97.2315															36.1946
96.3608															31.9767
97.6212															28.9701
96.4063															34.3092
95.935															33.1331
95.1331															31.0629
95.6883															33.4299
96.3398															38.3142
95.7834															35.9773
95.0887															33.0609
96.1439															29.9471
95.7215															33.3477
94.9001															31.3877
93.8501															34.0383
94.0359															32.8808
94.4474															35.2104
92.9184															32.9595
93.7133															32.7518
92.6534															33.6757
92.1239															31.3838
92.6081															32.1415
90.7268															35.4007
92.295															32.4454
90.1723															33.6057
89.6993															34.5865
93.0349															32.4274
91.8562															34.7635
92.4723															38.927
91.6751															33.3977
92.5321															30.1306
92.4413															35.2458
107.669																36.2913
107.507																36.7373
107.237																36.8662
107.267																36.5125
106.969																37.093
106.498																35.9151
105.878																33.3392
105.564																33.1623
105.135																34.532
104.73																30.674
104.975																30.8113
104.402																37.0056
104.133																33.2728
103.892																32.6224
103.362																33.9086
102.342																31.4475
102.227																33.4398
101.645																30.8078
101.606																29.6727
101.524																34.7951
101.374																34.398
100.706																33.5709
100.231																35.3385
100.38																35.3439
99.9721																37.6888
99.1286																33.5527
99.342																36.5895
98.4604																31.8584
98.3585																31.0051
98.6341																30.2952
98.5284																35.9453
97.8595																33.678
98.0124																38.1078
97.5411																34.9741
96.8924																34.5256
96.7347																35.8458
96.3673																30.8016
96.1537																39.2338
95.7178																36.0845
94.8997																32.7091
95.0855																38.2942
94.8289																36.99
94.5437																34.5679
94.8031																37.1829
94.3711																35.7635
94.0042																36.7639
93.0539																33.3218
93.0955																36.064
92.4515																30.6553
92.6008																33.3062
92.1362																32.5862
92.5643																36.1117
92.1008																37.0971
91.5743																32.1209
91.0416																31.9012
91.1623																35.6374
91.0225																35.5974
90.6295																36.9223
90.0473																32.4973
89.8102																34.7304
89.4939																31.6865
89.1941																33.0743
88.5108																34.0977
88.4226																32.5816
88.2677																34.9965
87.6681																33.1847
87.7048																39.5468
87.0692																37.2573
86.4279																32.1876
86.6522																35.9361
85.5507																37.1492
86.0153																41.8362
85.0293																34.6476
84.852																35.1029
85.6111																35.2623
85.0964																35.9503
84.9886																36.1114
84.2736																33.2427
83.7296																34.9778
83.6119																31.8853
103.225																	42.8183
102.963																	49.5639
102.794																	33.8173
102.654																	43.8535
102.394																	42.7854
101.495																	36.8203
101.753																	38.5858
101.444																	43.4574
101.04																	31.6844
101.157																	29.1742
101.039																	27.9863
100.711																	36.9564
100.617																	40.3666
100.636																	33.9135
100.137																	36.522
98.6399																	32.4469
98.8828																	29.4729
98.6202																	29.4199
98.3483																	28.963
98.2225																	33.887
99.1579																	31.5215
97.6557																	32.7136
97.4888																	33.0593
97.6734																	34.8302
97.5348																	40.203
96.9723																	32.5984
96.9799																	40.0796
96.1373																	28.7979
96.5465																	31.5071
97.4357																	30.0902
95.4494																	31.6608
96.1967																	34.7522
95.6762																	35.149
95.3672																	40.4941
94.2889																	35.0395
94.7064																	31.9237
93.3087																	31.3179
94.292																	36.8883
94.2998																	32.6394
93.4009																	27.2938
93.8107																	35.781
92.6562																	32.046
92.9909																	31.3758
93.187																	34.3146
92.7414																	30.7465
92.8965																	27.9368
91.8647																	27.0137
92.1878																	27.8266
91.4174																	30.212
91.6256																	29.9399
90.9409																	27.1866
91.5699																	29.1603
90.4398																	31.7129
90.155																	32.5432
89.6518																	27.9216
89.8354																	30.3561
90.0227																	38.104
89.8942																	33.1522
89.5568																	30.3749
91.175																	27.1163
90.1572																	30.0807
89.5703																	31.0135
88.9303																	27.2358
89.1706																	29.432
89.1509																	32.8326
88.2044																	27.8329
88.6588																	22.9231
87.6486																	30.0395
87.4275																	30.3086
87.7342																	24.8509
86.3424																	26.8068
87.5516																	26.1922
85.7556																	24.7355
85.1814																	30.1487
87.7331																	29.9375
86.8059																	31.4154
86.7627																	37.4978
86.608																	33.0636
86.9958																	30.7054
87.1011																	33.3197
101.932																		36.4788
101.618																		34.2542
101.305																		37.6479
100.992																		35.0012
100.678																		35.4622
100.365																		33.7813
100.051																		32.7523
99.738																		33.5355
99.4246																		36.5822
99.1112																		32.5523
98.7978																		32.8829
98.4843																		34.4334
98.1709																		35.4842
97.8575																		33.963
97.5441																		33.6525
97.2307																		35.1425
96.9173																		35.4227
96.6039																		32.7885
96.2905																		35.2309
95.9771																		37.9806
95.6637																		34.7535
95.3502																		35.7122
95.0368																		36.6375
94.7234																		32.8965
94.41																		36.4104
94.0966																		37.0321
93.7832																		39.2264
93.4698																		34.2948
93.1564																		32.7521
92.843																		31.4
92.5296																		40.1417
92.2161																		34.114
91.9027																		38.0011
91.5893																		38.3397
91.2759																		38.5705
90.9625																		38.7328
90.6491																		33.7828
90.3357																		35.9004
90.0223																		37.0514
89.7089																		35.8158
89.3955																		37.8815
89.082																		33.9696
88.7686																		36.3653
88.4552																		36.7135
88.1418																		36.8665
87.8284																		39.91
87.515																		35.3423
87.2016																		34.807
86.8882																		35.8227
86.5748																		34.3224
86.2613																		36.6158
85.9479																		34.7254
85.6345																		40.1774
85.3211																		36.865
85.0077																		35.1368
84.6943																		37.7636
84.3809																		37.0981
84.0675																		33.7237
83.7541																		39.8818
83.4407																		34.495
83.1272																		30.395
82.8138																		37.4553
82.5004																		32.296
82.187																		37.6282
81.8736																		31.8536
81.5602																		32.5708
81.2468																		32.1477
80.9334																		33.6131
80.62																		27.1377
80.3066																		33.5463
79.9931																		30.1028
79.6797																		32.0221
79.3663																		28.9107
79.0529																		29.6779
78.7395																		31.1
78.4261																		31.6452
78.1127																		33.304
77.7993																		33.3108
77.4859																		31.569
77.1725																		33.71
97.9347																			43.2606
97.4436																			44.7805
97.4777																			37.9487
97.2896																			43.3064
97.065																			43.9519
96.1721																			41.2626
96.3816																			46.2354
96.2222																			44.7892
95.898																			41.2757
95.7228																			36.3327
95.4732																			35.0518
95.4735																			35.6903
95.2076																			36.0864
95.3469																			34.3916
94.785																			36.6242
93.72																			32.8227
93.7362																			33.322
93.5795																			36.8158
93.5567																			34.6514
92.9494																			35.5156
93.84																			33.4148
92.6246																			37.2219
92.4223																			37.2456
92.4247																			39.8197
92.0887																			33.0272
91.9644																			34.9998
91.5172																			34.3883
91.3043																			32.937
91.4207																			37.6552
92.4757																			34.4467
90.308																			34.7087
91.6053																			32.3728
90.6413																			33.912
90.2063																			39.3064
89.6824																			34.5326
90.0396																			29.4943
88.7295																			32.0431
89.5194																			33.1823
89.4675																			32.2764
89.2019																			27.0825
88.9355																			37.9924
87.9049																			30.1573
88.2659																			29.7702
88.2138																			31.3947
87.9075																			28.3299
88.2038																			27.7065
87.3049																			27.4451
87.5251																			23.7247
86.8386																			25.2405
87.0961																			26.3351
86.1763																			25.0091
86.7973																			24.5743
85.6384																			25.9356
85.3252																			27.2789
84.9401																			26.6384
85.1229																			25.1269
84.8839																			31.5181
84.8375																			30.1861
84.7512																			31.5399
86.0434																			27.1534
84.9892																			29.3783
84.2801																			31.7954
84.0726																			31.0781
83.9781																			29.565
83.824																			29.7838
83.6791																			28.3868
83.7972																			24.8961
82.791																			33.0324
82.6451																			30.2908
82.8608																			28.6622
81.764																			32.355
82.7911																			29.3982
81.3469																			28.3352
80.4287																			31.6264
82.0074																			34.0453
81.3828																			34.9303
81.2282																			36.5438
81.3312																			35.9063
81.1763																			29.9486
81.3102																			31.7017
96.6053																				36.5689
96.2851																				35.3583
95.7188																				36.0322
95.1075																				36.382
94.8584																				36.2318
94.6391																				32.5784
94.4697																				31.3296
94.3143																				32.789
94.0478																				32.3043
93.5565																				32.1844
93.0567																				32.2165
92.8823																				34.6645
92.4985																				33.7488
92.3903																				29.8661
92.4354																				29.7991
92.0219																				30.851
91.6091																				30.6432
91.7221																				33.0151
91.1745																				30.8804
90.932																				31.9623
90.2491																				32.2069
90.2294																				32.0723
89.9648																				37.8643
89.5312																				31.9639
89.0506																				38.5006
88.92																				37.2609
88.4296																				37.8474
88.4192																				34.8297
88.1705																				34.9476
87.3761																				33.435
87.1604																				36.0243
86.9812																				31.7902
86.5611																				34.0885
86.1095																				33.3094
86.1174																				31.5264
85.5421																				33.7107
85.5248																				30.8191
85.1927																				38.107
84.6704																				33.6718
84.5796																				32.9885
83.8618																				37.1554
83.7573																				34.9625
83.4022																				31.8302
82.8619																				33.8021
82.8463																				34.3313
82.1035																				32.5669
82.1284																				30.8361
81.5678																				33.3578
81.5545																				32.2536
81.161																				27.4522
80.7028																				30.8626
80.3116																				29.8914
79.9886																				31.2164
79.5468																				31.2344
79.122																				34.3805
78.8629																				32.3176
78.6023																				32.9208
78.4602																				34.9305
78.0832																				32.1306
77.5817																				30.4131
77.4763																				30.7166
77.1938																				32.5654
76.8529																				31.8948
76.6005																				30.344
76.1012																				32.6366
75.9645																				29.0542
75.6402																				29.659
75.4986																				33.1365
75.4641																				28.9206
74.6593																				31.4197
75.1075																				35.8485
73.8964																				31.2304
73.856																				31.3195
74.1848																				26.1021
72.9073																				28.2784
72.77																				31.577
72.2211																				34.8238
72.2977																				28.2399
72.1069																				28.0504
71.6557																				28.3716
92.8043																					40.1758
92.5031																					35.9878
92.2804																					36.3228
91.9338																					32.9671
91.6687																					33.0835
91.1298																					36.2502
91.2942																					36.1376
90.8793																					33.7151
90.9854																					32.2975
90.6372																					29.5402
90.144																					30.1361
90.2633																					37.1451
90.1399																					31.7548
90.2673																					29.5104
89.9017																					29.5195
88.8376																					33.8303
89.0103																					28.2312
88.8182																					30.8345
88.8553																					30.7151
88.2952																					33.3033
88.8051																					32.3003
87.9149																					33.2797
87.4861																					33.827
87.75																					31.9991
86.8653																					32.1247
87.0581																					33.8642
86.2016																					33.3672
86.4553																					36.0185
86.469																					36.061
87.2678																					31.7122
85.5991																					37.2802
87.1121																					35.2931
86.1057																					37.0691
85.8265																					36.0477
85.7541																					32.8288
85.8253																					32.5083
84.7004																					30.5632
85.2141																					33.4753
85.1214																					33.321
85.0503																					28.5564
84.2506																					36.606
83.6408																					30.6709
83.6819																					29.7714
83.4606																					30.5497
83.078																					32.1588
83.1896																					30.0701
82.9722																					31.173
82.6901																					27.7406
82.2051																					31.1718
82.5029																					25.5353
81.633																					29.1362
81.8513																					26.2318
81.0863																					29.6069
80.7127																					29.201
80.372																					28.9298
80.4102																					28.2538
80.0107																					33.616
79.7661																					30.5452
79.8207																					33.2178
80.8689																					26.4409
79.6352																					30.3289
78.7756																					31.2607
78.7575																					31.9203
78.4983																					27.2134
78.387																					28.9742
78.5377																					29.4627
78.7325																					23.9128
77.7247																					32.0179
77.6105																					29.0302
77.5255																					31.0864
76.8382																					30.9352
77.4999																					32.3182
76.4613																					28.4576
75.4182																					30.5045
76.2165																					30.5786
75.9568																					32.1348
75.7588																					31.9666
76.0351																					34.3021
75.6098																					29.8772
75.6023																					29.3512
91.1601																						37.1785
90.8324																						30.1187
90.2974																						31.0924
89.5996																						29.0161
89.3874																						29.8918
89.5315																						29.6596
89.2801																						31.1
89.0059																						31.1928
88.8391																						34.4166
88.6814																						28.5983
87.8982																						26.7733
87.7715																						31.3602
87.3584																						31.8441
87.2136																						34.5534
87.6555																						32.3071
86.7936																						28.8074
86.7209																						29.5362
86.8109																						32.2307
86.3294																						34.8364
85.9566																						36.107
85.1273																						32.3662
85.5706																						31.2847
84.876																						32.7797
84.476																						30.8669
83.7852																						35.7338
83.7206																						33.9638
83.2266																						35.9775
83.4499																						30.6204
83.1087																						34.8065
81.8105																						31.997
82.2798																						35.4799
81.9737																						35.8935
81.3523																						35.0345
81.2668																						29.2338
81.4645																						30.4762
80.5443																						32.0483
81.0229																						28.4083
80.125																						33.5252
79.6374																						33.0613
79.5563																						31.1566
78.6786																						38.5338
78.7207																						36.2265
78.597																						32.8936
78.1989																						31.4737
77.7339																						34.2857
76.8334																						31.9056
77.0773																						31.5688
76.3828																						33.8418
76.5067																						29.0206
75.9586																						29.1805
75.8982																						32.4239
75.4188																						25.8738
75.2758																						32.393
74.5493																						29.8822
74.2314																						30.6339
73.968																						31.9512
73.6547																						34.6975
73.4623																						34.2213
73.2904																						28.6627
72.1631																						27.824
72.3239																						29.9179
72.0287																						32.5909
71.768																						30.5666
71.8006																						30.8206
71.0568																						32.8018
70.7866																						32.2729
70.0932																						33.215
70.4627																						34.3251
70.4616																						29.5492
69.2268																						31.788
70.1722																						27.8171
68.5797																						31.0571
68.4849																						33.3751
69.3513																						26.8316
67.5479																						30.7778
67.4608																						33.593
66.8255																						34.7396
67.0531																						30.2146
67.1142																						30.7773
66.4332																						27.8867
87.7219																							34.3917
87.8107																							31.6051
87.3356																							29.4906
86.9181																							32.5366
86.6495																							32.5145
86.3056																							29.2309
86.3867																							27.9486
86.0612																							28.941
86.2997																							27.367
86.2275																							26.2927
85.8082																							22.8385
85.612																							29.547
85.3416																							29.5478
85.4621																							30.7094
85.5657																							26.6131
84.184																							31.9853
84.6389																							23.393
84.4346																							26.8752
84.1637																							29.4291
83.8761																							28.7213
84.0072																							27.3091
83.3855																							30.266
82.8031																							31.2474
83.0397																							27.9595
82.0399																							35.0191
82.2591																							31.1529
81.5081																							34.7027
81.6501																							29.4777
81.7265																							26.5804
82.2509																							26.9433
81.0756																							31.0167
82.0872																							27.3689
81.0081																							33.5081
80.8278																							27.4014
80.8315																							31.9543
80.6587																							33.5023
80.384																							29.4993
80.0924																							32.1445
79.7711																							30.7421
79.8666																							29.4024
78.9105																							35.557
78.4512																							31.45
78.4635																							30.9802
78.0358																							32.6757
77.6324																							33.9195
77.6844																							29.316
77.5693																							37.2566
77.2518																							28.597
76.9265																							31.1563
77.4332																							31.6576
76.6109																							28.4527
76.7881																							26.6482
76.1716																							29.9985
75.6074																							29.9685
75.1099																							27.6158
75.0367																							31.488
74.8513																							30.8408
74.2828																							34.3564
74.4971																							31.7348
74.9895																							31.3505
73.9704																							28.6731
73.0332																							28.537
73.1508																							27.3261
73.1115																							29.2934
72.86																							28.1342
73.1267																							28.5369
73.1995																							27.1539
72.5688																							29.605
72.7499																							28.8148
72.0759																							29.6193
72.1104																							28.5074
72.3356																							29.6724
71.4455																							27.1261
70.79																							31.1997
70.9391																							27.1569
70.7317																							31.6532
70.3833																							32.957
70.6669																							34.1324
70.3224																							26.5606
70.2326																							27.5612
85.2666																								40.6895
85.059																								34.6616
84.7463																								35.5628
84.1047																								36.8182
83.8329																								37.9613
84.2239																								32.8072
83.9397																								34.0223
83.4645																								32.964
83.4064																								37.8131
83.4656																								29.8792
82.8714																								33.1523
82.5658																								36.0764
81.8891																								34.7081
81.4198																								33.5766
82.0951																								30.5235
81.3013																								27.4771
81.3535																								33.9353
81.2677																								33.7884
80.6311																								33.6362
80.2639																								38.1936
79.8251																								31.0366
80.1604																								33.7995
79.4542																								34.3484
79.3658																								33.7571
78.3468																								34.0808
78.5105																								36.3318
77.88																								30.8488
78.0663																								38.9799
77.8934																								30.6043
76.7547																								28.7733
77.2749																								34.9338
77.0231																								33.7379
76.2055																								37.8598
76.2018																								31.6201
76.2532																								37.5956
75.6824																								36.0191
76.1181																								29.4059
75.0541																								37.189
74.649																								34.1995
74.4692																								36.0035
73.7257																								38.5766
73.8117																								33.464
73.7592																								33.5941
73.2891																								33.8124
72.7759																								35.2499
71.9685																								33.1232
72.2757																								36.7536
71.7411																								32.0605
71.9284																								29.3447
71.3711																								32.861
71.5206																								32.5138
71.1605																								30.8782
70.9253																								32.367
70.094																								34.2187
69.6405																								31.8761
69.378																								31.9643
69.2023																								34.8945
68.9862																								32.4334
68.7416																								37.1252
67.4867																								32.4838
68.0354																								28.8149
67.2112																								30.234
67.1493																								32.085
67.171																								31.1002
66.4711																								32.514
65.9205																								28.1509
64.8914																								30.1022
65.4133																								35.2627
65.5022																								25.2552
64.1617																								24.9678
64.7597																								36.3773
63.178																								29.3534
63.1802																								32.1567
64.5162																								22.9644
62.3663																								25.7252
62.2166																								30.4167
61.5185																								35.0362
62.1294																								28.0147
61.9966																								29.5436
61.38																								27.4967
82.3738																									34.0061
82.2216																									33.4123
81.7113																									30.5626
81.4883																									30.0745
81.2351																									30.1686
81.1397																									31.6308
81.2573																									30.7328
80.9893																									30.0044
81.162																									30.4589
81.223																									29.0949
80.8671																									24.902
80.3813																									25.8771
80.3037																									27.6435
80.2623																									28.5157
80.4392																									28.437
79.1623																									29.1544
79.8688																									25.565
79.4575																									26.9365
79.0315																									27.9204
78.8001																									26.2024
79.0026																									27.3602
78.3888																									29.4419
77.7231																									31.5258
77.934																									28.7058
77.1534																									33.6307
77.484																									31.0658
76.6127																									34.5541
76.8923																									25.5636
76.7574																									30.2586
77.2544																									26.6261
75.8098																									32.3851
76.8057																									28.7884
75.4703																									33.0603
75.592																									32.4702
75.3214																									33.5796
74.9459																									31.7912
74.9721																									36.0098
74.7709																									31.8064
74.1061																									29.9224
74.3278																									32.522
73.5767																									30.5737
73.0775																									29.5164
73.1423																									28.7837
72.7317																									29.8546
72.4943																									30.2949
72.3917																									28.1464
72.1161																									31.2795
72.2479																									27.3188
71.9251																									26.5015
72.1892																									30.632
71.4712																									31.4849
71.6057																									27.1775
70.8448																									30.019
70.3572																									31.3033
70.0393																									26.9378
69.6755																									26.9051
69.574																									28.0231
69.191																									28.674
69.3087																									30.9553
69.7783																									27.9269
69.0089																									30.0389
68.3495																									29.1862
68.2057																									32.873
68.0636																									32.9157
67.6836																									33.1943
67.8948																									31.5772
67.8153																									29.4185
67.2438																									34.0309
67.4291																									32.7406
66.5873																									34.8816
66.8716																									35.0897
66.8053																									34.4963
66.167																									30.7031
65.5284																									34.2519
65.753																									29.5917
65.0327																									29.4049
64.8629																									36.1983
65.1402																									34.9444
64.9113																									32.4408
64.5572																									31.7441
79.4224																										36.9409
79.2084																										34.9837
79.0688																										31.4038
78.3869																										33.7953
78.1015																										33.5811
78.5773																										29.4664
78.1341																										31.5752
77.8969																										31.3113
77.4046																										32.7352
[truncated: 2,153 more rows]
[truncated: 6 more columns]

## Sheet: Fig.2B
Data analyzed - Fig.2B	Sample size	Mean	Std. Deviation	Std. Error of Mean	Unpaired t test - Two tailed	t, df
					P value
wild-type - all the cells (0-150µm)	371	37.05	14.68	0.7624	<0.0001	t=4.543, df=746
ced-3(lf) - all the cells (0-150µm)	377	32.79	10.63	0.5475	***
wild-type 50-100µm from the loop	109	45.42	21.73	2.082	0.0098	t=2.604, df=228
ced-3(lf) 50-100µm from the loop	121	39.08	14.85	1.35	**
(use the filter function to set the interval)
Animal	Distance from the loop (µm)	wild-type	ced-3(lf)
WT1	36.752	60.03
WT1	42.503	49.9188
WT1	46.9802	63.5833
WT1	47.1377	41.0111
WT1	51.9332	43.3074
WT1	52.7019	45.3332
WT1	57.0774	39.05
WT1	57.8744	40.1226
WT1	61.5512	40.8334
WT1	61.6991	19.0966
WT1	62.1386	43.8989
WT1	66.007	35.0286
WT1	66.3922	35.4826
WT1	67.4288	42.4766
WT1	71.0546	35.5959
WT1	71.8509	53.866
WT1	73.9396	11.4224
WT1	76.4815	37.8283
WT1	77.7794	50.7571
WT1	79.2659	41.3389
WT1	80.0948	11.7031
WT1	82.1175	35.2836
WT1	83.5215	48.6024
WT1	85.13	36.9269
WT1	85.6928	26.5857
WT1	88.4812	37.8358
WT1	89.752	42.7843
WT1	92.0417	28.4878
WT1	92.4622	32.8989
WT1	93.9611	34.5815
WT1	95.0355	31.3314
WT1	95.6479	31.6756
WT1	97.8757	25.8825
WT1	98.862	33.312
WT1	99.5019	32.3157
WT1	100.626	29.3491
WT1	102.056	29.4655
WT1	104.824	26.7302
WT1	105.36	30.4953
WT1	105.776	35.5172
WT1	108.213	30.5831
WT1	110.504	27.6333
WT1	111.516	30.6785
WT1	111.894	28.4103
WT1	113.929	26.2707
WT1	114.845	39.231
WT1	115.879	23.5228
WT1	116.894	17.7953
WT1	117.928	31.1213
WT1	117.955	27.0473
WT1	120.337	22.3258
WT1	121.318	26.9683
WT1	121.632	26.411
WT1	123.067	28.2454
WT1	123.779	29.0746
WT1	126.09	30.9348
WT1	127.068	28.5547
WT1	127.931	28.4663
WT1	128.88	36.1184
WT1	129.691	29.3102
WT1	132.056	27.4353
WT1	132.909	30.0355
WT1	133.72	33.0159
WT1	135.149	35.4197
WT1	135.574	29.2844
WT1	137.488	25.0409
WT1	138.721	25.9502
WT1	139.692	27.7982
WT1	140.823	25.0307
WT1	141.106	30.6507
WT1	143.373	26.0028
WT1	143.416	28.8825
WT1	145.119	28.4858
WT1	146.192	36.7537
WT1	146.35	27.502
WT1	149.006	28.9753
WT1	149.202	34.7622
WT1	151.207	26.0916
WT1	152.518	31.6957
WT1	152.547	34.5509
WT1	154.065	28.5055
WT1	155.185	30.5832
WT1	156.985	23.4391
WT1	157.159	21.6458
WT1	158.565	31.0101
WT1	158.711	35.3436
WT1	159.622	31.0544
WT1	161.797	34.0383
WT1	162.237	30.33
WT1	162.492	28.7901
WT1	164.926	29.9306
WT1	165.458	32.6613
WT1	167.798	36.2816
WT1	167.815	28.9948
WT1	167.981	29.3215
WT1	170.288	29.4773
WT1	170.747	32.3024
WT1	172.902	34.6977
WT1	173.19	29.1413
WT1	173.541	34.0705
WT1	175.628	33.2155
WT1	176.065	31.2269
WT1	178.116	28.7883
WT1	178.341	35.5377
WT1	179.022	36.4189
WT1	180.994	29.1834
WT1	181.352	30.5013
WT1	183.409	30.9078
WT1	183.886	41.2051
WT1	184.74	33.332
WT1	185.854	27.8788
WT1	187.535	31.4508
WT1	188.8	30.5753
WT1	190.291	36.3798
WT1	191.966	35.1612
WT1	192.647	29.7355
WT1	193.264	27.3359
WT1	196.574	34.6773
WT1	197.022	22.2015
WT1	197.146	25.628
WT4	158.131	27.3015
WT4	162.831	26.1853
WT4	174.036	24.1707
WT4	182.351	27.5932
WT4	76.8587	76.8762
WT4	83.2141	76.498
WT4	99.696	57.3377
WT4	102.551	44.119
WT4	110.693	50.1488
WT4	112.284	52.8472
WT4	114.567	47.847
WT4	117.891	45.7741
WT4	127.032	44.8597
WT4	133.365	41.5632
WT4	140.731	41.0561
WT4	145.69	28.7899
WT4	146.692	35.3347
WT4	163.429	25.5535
WT4	188.96	21.4576
WT4	194.583	24.494
WT4	196.807	31.5873
WT4	84.9877	67.9436
WT4	89.8022	49.5854
WT4	92.2845	76.624
WT4	93.451	47.5267
WT4	100.106	46.7647
WT4	105.175	20.3936
WT4	108.352	47.5371
WT4	118.755	49.538
WT4	120.691	34.6644
WT4	134.376	43.4907
WT4	138.243	39.3071
WT4	143.308	38.9775
WT4	152.689	32.9024
WT4	156.72	40.5774
WT4	160.205	39.4006
WT4	166.913	25.9315
WT4	167.789	30.4831
WT4	170.033	26.064
WT4	171.945	22.6184
WT4	171.119	33.8999
WT4	176.476	26.4396
WT4	180.207	28.8714
WT4	180.996	34.4762
WT4	184.707	22.5093
WT4	190.226	30.2606
WT4	191.83	24.6984
WT4	189.352	24.5393
WT4	194.184	23.4466
WT4	96.3859	55.9619
WT4	105.902	50.7177
WT4	124.681	45.6662
WT4	123.719	42.4743
WT4	128.947	47.4558
WT4	130.796	41.4668
WT4	136.428	42.3142
WT4	150.935	36.908
WT4	148.898	30.0808
WT4	154.016	29.9877
WT4	155.432	33.7066
WT4	158.722	27.7899
WT4	162.22	35.5791
WT4	165.632	38.4572
WT4	177.425	22.2445
WT4	175.397	41.483
WT4	180.953	29.2186
WT4	185.418	30.885
WT4	186.506	32.2731
WT4	184.849	24.5639
WT4	68.64	123.975
WT5	169.693	30.1751
WT5	177.75	28.9829
WT5	100.568	38.6182
WT5	103.581	30.687
WT5	122.19	31.7462
WT5	132.164	32.067
WT5	138.353	37.2984
WT5	159.086	29.439
WT5	157.983	31.141
WT5	162.996	31.6679
WT5	164.594	38.4945
WT5	173.715	31.0246
WT5	178.073	33.8512
WT5	181.852	26.8635
WT5	182.612	24.0324
WT5	186.708	30.9865
WT5	104.022	48.847
WT5	108.908	49.1509
WT5	114.07	40.0011
WT5	116.45	43.0105
WT5	120.05	47.0399
WT5	127.069	47.8483
WT5	127.672	35.1428
WT5	137.525	36.622
WT5	143.458	29.7014
WT5	142.238	29.521
WT5	147.357	27.8781
WT5	148.363	30.5944
WT5	147.952	31.5029
WT5	155.905	27.8357
WT5	155.513	32.9818
WT5	163.305	30.2712
WT5	164.752	27.2801
WT5	165.387	24.4847
WT5	168.214	29.0264
WT5	167.989	28.5713
WT5	168.688	26.9862
WT5	173.071	32.2307
WT5	173.18	31.1727
WT5	173.843	28.6955
WT5	177.754	24.984
WT5	181.707	29.0637
WT5	185.946	29.3042
WT5	94.6641	57.9586
WT5	109.696	60.2808
WT5	114.408	39.9557
WT5	119.33	40.9148
WT5	122.379	44.2644
WT5	124.926	37.7988
WT5	130.001	32.2399
WT5	132.768	39.0323
WT5	136.529	35.4529
WT5	141.689	29.1551
WT5	143.024	34.0732
WT5	146.588	28.7022
WT5	151.294	29.0657
WT5	153.592	34.5196
WT5	152.751	27.3263
WT5	152.154	27.5321
WT5	157.132	27.595
WT5	160.346	23.7221
WT5	160.472	33.1497
WT5	170.117	29.3384
WT5	168.871	25.7308
WT5	173.108	24.8361
WT5	177.676	23.1416
WT5	181.955	26.7728
WT5	186.9	28.5351
WT5	186.907	23.2674
WT5	82.5423	74.7882
WT5	89.0432	74.6857
WT5	97.4633	69.3236
WT6	84.2188	29.5323
WT6	110.237	32.6471
WT6	118.076	26.8371
WT6	126.493	28.5969
WT6	129.988	19.7894
WT6	167.877	39
WT6	171.083	15.3834
WT6	94.1547	30.0747
WT6	100.563	33.9821
WT6	113.198	27.797
WT6	114.249	27.9069
WT6	128.412	28.4784
WT6	137.271	38.9943
WT6	140.724	28.2687
WT6	159.793	32.5729
WT6	167.104	27.9565
WT6	169.375	29.3894
WT6	202.328	19.7089
WT6	65.1117	36.4255
WT6	68.9138	31.2635
WT6	72.9808	27.0153
WT6	70.3208	27.5916
WT6	74.408	27.7288
WT6	78.7055	27.0512
WT6	77.8663	24.7849
WT6	79.0038	24.3136
WT6	81.5125	27.8742
WT6	89.1541	30.8639
WT6	90.0856	29.1152
WT6	91.2538	28.9232
WT6	94.5612	30.3053
WT6	101.165	39.78
WT6	104.379	28.8826
WT6	105.508	32.8595
WT6	111.032	30.5197
WT6	108.958	28.7967
WT6	115.71	33.7629
WT6	120.836	24.5891
WT6	121.002	29.9958
WT6	131.687	29.853
WT6	131.747	25.2914
WT6	133.15	22.9559
WT6	134.647	35.2647
WT6	137.447	30.7183
WT6	140.004	37.9478
WT6	142.467	24.1333
WT6	145.694	26.932
WT6	150.186	29.0138
WT6	154.701	27.4185
WT6	158.291	27.2304
WT6	158.376	32.3771
WT6	164.682	28.3343
WT6	173.533	19.4313
WT6	190.324	26.6352
WT6	194.815	23.6015
WT6	194.955	23.6134
WT6	194.513	27.3312
WT6	58.02	31.1787
WT6	61.4715	28.6767
WT6	86.2873	30.8619
WT6	96.0818	35.0551
WT6	98.8247	23.587
WT6	107.463	33.8856
WT6	116.258	31.7248
WT6	121.382	26.6612
WT6	119.32	28.7113
WT6	123.392	27.9251
WT6	124.406	29.9973
WT6	126.066	32.6733
WT6	129.433	27.4178
WT6	136.169	23.403
WT6	143.503	32.8296
WT6	148.542	36.5578
WT6	146.079	30.4599
WT6	153.298	28.9487
WT6	154.884	31.0939
WT6	160.794	22.8951
WT6	162.497	24.6331
WT6	163.032	36.5239
WT6	164.933	29.8484
WT6	169.873	23.2625
WT6	172.581	24.4721
WT6	177.093	27.8775
WT6	176.308	17.8589
WT6	180.518	31.2198
WT6	180.561	25.696
WT6	179.45	28.7392
WT6	184.496	39.1866
WT6	185.184	30.1254
WT6	184.969	26.0946
WT6	188.774	14.8151
WT6	189.867	33.3681
WT6	189.669	21.4783
WT6	199.493	22.8557
WT6	199.235	22.4424
WT6	176.621	20.3601
WT6	173.542	22.2572
WT6	149.658	34.3904
WT7	89.4738	41.7692
WT7	135.451	36.8266
WT7	152.902	37.2255
WT7	74.1038	20.5611
WT7	95.6632	44.4322
WT7	112.012	37.0107
WT7	124.898	31.106
WT7	132.653	36.4713
WT7	137.159	31.3935
WT7	139.359	40.0957
WT7	142.431	32.1944
WT7	162.43	27.0678
WT7	181.004	24.7229
WT7	62.5267	56.8666
WT7	68.9254	45.8607
WT7	83.6359	47.1155
WT7	89.3911	48.8904
WT7	97.7912	43.3553
WT7	102.563	40.5851
WT7	108.092	38.6618
WT7	114.91	35.8028
WT7	115.93	33.0915
WT7	118.566	32.4439
WT7	122.231	36.0154
WT7	129.26	33.3745
WT7	131.089	30.4384
WT7	147.998	36.6594
WT7	150.845	40.3375
WT7	156.53	37.5543
WT7	162.497	29.4124
WT7	165.715	30.8597
WT7	168.802	29.2892
WT7	172.42	30.3387
WT7	170.528	26.0394
WT7	173.957	32.4133
WT7	178.099	27.6725
WT7	179.447	34.9801
WT7	185.358	36.3132
WT7	78.5287	42.3085
WT7	105.341	39.7228
WT7	106.514	38.896
WT7	109.324	35.1412
WT7	113.237	39.9872
WT7	121.049	30.1696
WT7	126.532	27.8776
WT7	126.37	41.311
WT7	141.403	32.5712
WT7	145.219	35.6738
WT7	147.126	31.9158
WT7	152.757	35.858
WT7	157.536	28.8547
WT7	157.329	29.612
WT7	161.098	29.7415
WT7	159.004	31.6874
WT7	163.622	35.5696
WT7	167.124	33.0508
WT7	167.303	24.4636
WT7	172.049	28.3353
WT7	175.713	33.6192
WT7	175.947	26.857
WT7	181.403	23.9836
WT7	183.978	30.1241
WT8	97.6373	51.2914
WT8	131.791	20.0495
WT8	182.341	26.1826
WT8	93.7891	56.0506
WT8	125.813	39.6953
WT8	126.811	31.3632
WT8	151.665	26.881
WT8	157.85	28.7748
WT8	160.857	34.3422
WT8	164.175	29.7805
WT8	167.867	25.3515
WT8	178.702	33.1142
WT8	192.404	27.2453
WT8	195.188	37.1712
WT8	197.709	31.4875
WT8	198.812	33.5424
WT8	204.509	27.5949
WT8	206.56	34.0692
WT8	103.274	24.7757
WT8	103.421	43.9125
WT8	113.373	39.8206
WT8	119.385	38.3199
WT8	124.44	36.883
WT8	129.537	30.4571
WT8	136.739	31.1912
WT8	142.155	28.4699
WT8	147.461	28.8392
WT8	147.104	31.2569
WT8	146.594	31.7146
WT8	146.077	29.2703
WT8	163.095	27.3192
WT8	162.888	31.7599
WT8	164.984	28.5856
WT8	165.89	20.9039
WT8	167.737	28.8363
WT8	168.781	27.206
WT8	170.132	29.2499
WT8	172.688	21.2706
WT8	172.98	29.2501
WT8	177.856	25.3207
WT8	180.235	25.5286
WT8	185.412	33.4453
WT8	181.963	27.8847
WT8	183.412	24.9718
WT8	182.71	27.7477
WT8	187.264	30.1796
WT8	187.88	25.254
WT8	187.604	33.4822
WT8	191.567	22.5751
WT8	191.507	27.4808
WT8	196.786	17.6769
WT8	200.625	33.3833
WT8	201.907	29.6291
WT8	201.703	33.6411
WT8	88.9131	64.3712
WT8	98.3983	52.7035
WT8	104.343	51.7297
WT8	108.153	44.1981
WT8	109.683	47.3705
WT8	114.061	37.1291
WT8	116.307	33.0195
WT8	118.847	37.8216
WT8	121.778	37.5886
WT8	131.295	30.71
WT8	131.48	30.2185
WT8	136.617	33.0169
WT8	135.632	36.2705
WT8	141.778	31.2125
WT8	141.423	30.5274
WT8	140.858	29.1244
WT8	152.42	27.711
WT8	151.215	32.5691
WT8	152.868	31.7406
WT8	156.843	29.4057
WT8	155.986	30.3398
WT8	158.939	24.9648
WT8	160.406	24.3459
WT8	169.614	26.4784
WT8	172.998	31.6106
WT8	174.95	28.2765
WT8	173.958	26.8646
WT8	174.538	29.5661
WT8	177.394	23.8609
WT8	178.175	33.4795
WT8	187.738	29.0856
WT8	189.834	19.2998
WT8	193.387	31.0986
WT8	196.148	34.5034
WT8	202.324	31.9007
WT8	204.935	29.7601
WT8	92.0931	63.2062
WT8	82.3911	79.6462
WT8	75.5917	120.448
WT8	67.5853	144.6
WT8	80.0536	7.57652
WT9	65.1989	38.6239
WT9	128.648	25.3252
WT9	81.9036	48.6883
WT9	96.6628	47.1613
WT9	100.421	35.462
WT9	110.259	24.0064
WT9	118.397	35.2597
WT9	133.082	32.5236
WT9	175.038	31.954
WT9	174.966	27.5687
WT9	75.813	48.2424
WT9	86.3807	38.7831
WT9	95.3559	44.663
WT9	97.6901	31.379
WT9	105.928	35.7512
WT9	109.44	29.3299
WT9	114.692	31.0362
WT9	120.424	30.9601
WT9	128.589	28.2942
WT9	133.568	28.1473
WT9	133.869	31.2142
WT9	138.628	32.5304
WT9	138.381	26.3165
WT9	144.495	29.889
WT9	144.396	33.3131
WT9	143.532	31.3758
WT9	142.586	31.2465
WT9	153.413	33.0921
WT9	155.014	30.3925
WT9	158.611	32.3199
WT9	156.812	32.064
WT9	161.546	29.5692
WT9	166.461	32.0148
WT9	164.559	26.8637
WT9	179.409	27.0796
WT9	181.496	31.5746
WT9	184.047	37.2085
WT9	186.42	35.3011
WT9	189.577	37.0996
WT9	192.547	30.9554
WT9	64.8078	54.7916
WT9	69.993	52.3482
WT9	72.0679	39.8805
WT9	77.6855	41.7298
WT9	80.8803	27.4377
WT9	84.8917	49.8992
WT9	90.3056	48.186
WT9	91.9544	37.8736
WT9	101.805	33.4652
WT9	104.338	36.5777
WT9	111.848	33.5177
WT9	114.105	35.4136
WT9	116.325	27.1787
WT9	123.715	30.8462
WT9	122.696	31.1541
WT9	128.162	29.9685
WT9	125.84	26.3476
WT9	133.677	28.2713
WT9	139.041	27.2987
WT9	139.181	22.5358
WT9	149.305	31.787
WT9	148.006	27.5533
WT9	147.172	30.2607
WT9	149.952	31.763
WT9	151.974	26.854
WT9	155.379	31.8389
WT9	159.992	28.6204
WT9	163.455	32.7633
WT9	168.56	24.6974
WT9	169.758	29.939
WT9	168.079	27.7746
WT9	169.856	33.4171
WT9	171.638	30.0321
WT9	173.191	26.8414
WT9	176.254	31.8992
WT9	179.801	53.0665
WT9	187.057	34.693
WT9	52.4158	76.0431
WT9	59.084	80.8857
WT9	45.6127	99.8534
WT10	106.394	30.3067
WT10	121.349	26.2584
WT10	144.088	24.5966
WT10	150.132	24.9659
WT10	158.605	31.9067
WT10	169.136	27.9892
WT10	181.248	28.36
WT10	183.429	19.978
WT10	183.667	26.126
WT10	200.429	34.6274
WT10	113.601	29.0585
WT10	122.719	38.3217
WT10	127.283	29.8686
WT10	157.697	21.9505
WT10	164.073	24.2641
WT10	169.602	27.5545
WT10	168.877	28.9238
WT10	178.412	22.9166
WT10	197.161	36.125
WT10	77.2564	48.6387
WT10	95.2322	35.1482
WT10	97.6465	23.0512
WT10	102.955	35.3941
WT10	114.125	37.1744
WT10	118.898	33.3437
WT10	123.69	39.0987
WT10	125.407	28.0766
WT10	133.105	27.0639
WT10	132.825	29.7265
WT10	137.439	30.0017
WT10	137.69	28.855
WT10	142.859	31.6861
WT10	140.608	24.2763
WT10	148.172	31.3918
WT10	149.226	24.8694
WT10	154.699	29.3977
WT10	153.13	33.7448
WT10	163.078	32.8577
WT10	164.476	26.3247
WT10	167.677	29.6019
WT10	176.644	25.834
WT10	178.144	30.1512
WT10	180.54	22.6767
WT10	181.167	24.9025
WT10	186.454	26.3446
WT10	186.126	35.2077
WT10	189.292	29.1808
WT10	192.459	31.6052
WT10	191.299	32.2318
WT10	194.726	31.469
WT10	201.091	32.304
WT10	203.625	35.2203
WT10	82.7156	43.4986
WT10	86.9562	51.5692
WT10	88.7917	43.5891
WT10	92.9458	38.5972
WT10	100.699	35.5377
WT10	109.022	36.6581
WT10	108.662	35.8247
WT10	111.479	20.4011
WT10	116.713	27.2709
WT10	118.147	29.1943
WT10	127.306	31.7758
WT10	132.188	22.7668
WT10	130.113	33.3473
WT10	135.592	25.9817
WT10	138.843	26.4442
WT10	142.435	32.2977
WT10	145.483	25.3723
WT10	147.426	34.465
WT10	153.356	29.4548
WT10	158.761	25.9082
WT10	161.238	23.0327
WT10	172.343	25.205
WT10	173.326	24.4015
WT10	173.252	29.8795
WT10	174.376	34.1286
WT10	188.981	24.2629
WT10	195.071	27.5636
WT10	198.112	30.7734
WT10	65.9843	99.4876
WT10	72.933	69.8569
WT10	81.5591	62.5664
ced31	70.8969		43.5291
ced31	125.7		26.7413
ced31	128.94		41.6368
ced31	140.736		32.2033
ced31	143.236		28.8419
ced31	166.336		27.191
ced31	173.786		23.1228
ced31	199.662		20.8628
ced31	59.6785		42.0073
ced31	59.9275		56.1921
ced31	65.8087		64.9732
ced31	77.8218		37.9403
ced31	103.03		43.1406
ced31	102.292		32.605
ced31	106.669		39.6177
ced31	110.401		37.4418
ced31	128.436		26.2323
ced31	132.029		29.7952
ced31	138.119		26.6161
ced31	148.606		30.2502
ced31	154.182		25.5661
ced31	163.062		26.7572
ced31	161.466		23.681
ced31	179.008		24.2675
ced31	188.324		16.0057
ced31	189.935		23.8287
ced31	196.472		22.2002
ced31	201.72		23.5277
ced31	70.8528		54.8281
ced31	75.3677		42.1493
ced31	81.8376		49.2997
ced31	87.5375		44.692
ced31	92.7097		48.112
ced31	97.1859		34.7966
ced31	97.6359		35.0144
ced31	101.519		32.894
ced31	106.595		35.9756
ced31	112.966		37.7551
ced31	115.902		30.4217
ced31	118.3		36.8309
ced31	122.641		41.3341
ced31	132.763		26.7563
ced31	136.516		32.575
ced31	135.202		26.2757
ced31	139.828		27.8773
ced31	141.422		24.7759
ced31	146.252		26.2856
ced31	153.134		25.9114
ced31	157.172		34.8043
ced31	157.314		26.5548
ced31	159.838		29.9818
ced31	163.698		35.1219
ced31	169.952		32.3385
ced31	175.423		22.5267
ced31	174.191		28.1681
ced31	183.975		26.1136
ced31	183.359		39.9683
ced31	185.684		22.9535
ced31	186.682		28.5619
ced31	188.78		26.6895
ced31	191.49		26.6694
ced31	192.541		20.0689
ced31	194.052		23.7963
ced31	197.129		23.506
ced31	202.35		26.4359
ced31	201.567		33.3606
ced31	205.576		36.0231
ced31	205.187		28.2778
ced31	57.5202		61.0514
ced31	66.9185		60.0179
ced31	82.0296		41.8655
ced31	87.2314		37.8524
ced31	86.8499		37.0698
ced31	92.1015		39.8292
ced31	97.914		38.1567
ced31	110.964		32.713
ced31	116.931		38.0915
ced31	122.296		25.8039
ced31	120.784		29.6535
ced31	123.702		32.4678
ced31	127.394		25.0631
ced31	127.624		28.4938
ced31	135.232		34.8885
ced31	144.239		26.3621
ced31	146.201		32.475
ced31	151.591		33.7295
ced31	148.742		26.0028
ced31	151.271		25.4884
ced31	156.812		26.5401
ced31	160.064		22.8867
ced31	164.429		24.9771
ced31	166.577		29.3185
ced31	168.83		27.6147
ced31	169.284		24.1939
ced31	172.906		24.3046
ced31	171.881		29.035
ced31	177.653		21.9522
ced31	178.559		27.4807
ced31	182.27		23.2059
ced31	183.02		22.6491
ced31	187.749		23.2418
ced31	191.8		19.5177
ced31	194.191		21.3777
ced31	197.345		26.3586
ced31	196.113		30.5214
ced31	199.065		24.4557
ced31	176.267		11.9718
ced31	179.275		24.3697
ced33	51.0858		42.6177
ced33	85.67		33.0864
ced33	171.469		29.1965
ced33	180.672		35.1915
ced33	54.1539		33.9802
ced33	58.4381		37.7761
ced33	60.4131		37.5002
ced33	77.0875		36.1608
ced33	75.574		37.0356
ced33	79.2269		32.0076
ced33	81.9858		35.2755
ced33	83.9153		39.9559
ced33	89.6127		40.1898
ced33	93.3538		28.3279
ced33	111.844		22.6411
ced33	113.96		21.9525
ced33	116.208		25.5226
ced33	121.992		29.4268
ced33	120.501		34.8505
ced33	127.377		32.5454
ced33	130.223		19.1589
ced33	135.569		21.3729
ced33	142.467		20.5889
ced33	141.876		31.9558
ced33	147.263		31.6682
ced33	152.25		25.558
ced33	155.359		29.9857
ced33	158.485		29.9702
ced33	162.825		28.1625
ced33	28.3822		57.9406
ced33	37.7606		35.5799
ced33	40.3519		41.0163
ced33	43.3745		39.8041
ced33	63.1539		33.9124
ced33	64.27		37.199
ced33	65.5822		32.5632
ced33	65.3649		42.3202
ced33	71.6382		37.5973
ced33	71.9735		40.5741
ced33	82.8142		33.3783
ced33	87.7605		32.9218
ced33	89.7468		32.923
ced33	91.1782		25.227
ced33	99.4065		30.4772
ced33	101.608		29.6025
ced33	108.374		28.6712
ced33	113.623		32.6206
ced33	116.86		25.421
ced33	124.432		24.1288
ced33	126.379		26.3169
ced33	132.62		25.1177
ced33	139.753		24.9708
ced33	144.518		26.5132
ced33	149.715		28.6179
ced33	157.319		26.9566
ced33	164.977		24.2327
ced33	170.24		30.0328
ced33	175.208		17.4227
ced33	176.253		35.0228
ced33	184.731		22.6799
ced33	34.2668		43.4579
ced33	47.0611		45.9895
ced33	47.7063		38.0217
ced33	51.133		37.1614
ced33	56.8582		44.1298
ced33	60.1442		38.3338
ced33	67.2064		31.5369
ced33	69.0849		32.7449
ced33	73.0513		33.2837
ced33	78.4171		38.0534
ced33	94.9159		25.0609
ced33	96.2268		22.75
ced33	95.8345		34.536
ced33	99.7673		21.3713
ced33	103.263		32.5164
ced33	104.769		29.4748
ced33	107.918		27.9906
ced33	107.331		32.2645
ced33	110.921		26.6556
ced33	119.18		29.059
ced33	125.309		20.7812
ced33	130.194		24.4137
ced33	132.444		21.4801
ced33	137.715		25.4355
ced33	135.802		28.0615
ced33	147.146		23.6773
ced33	152.829		33.1452
ced33	160.544		25.7608
ced33	167.004		30.8499
ced33	175.615		27.0205
ced33	180.698		30.5677
ced34	75.9277		37.0593
ced34	110.377		29.6495
ced34	113.367		29.7118
ced34	129.251		25.8502
ced34	146.688		33.0856
ced34	52.7421		81.5832
ced34	66.585		43.317
ced34	105.571		27.1685
ced34	104.654		26.2966
ced34	132.73		28.9947
ced34	137.548		24.0585
ced34	147.657		30.8709
ced34	61.2452		58.0394
ced34	70.0802		48.1852
ced34	77.4718		32.4091
ced34	80.9123		31.73
ced34	82.8781		45.7403
ced34	85.7846		29.5136
ced34	87.8301		33.4236
ced34	95.4432		32.9755
ced34	96.283		23.5801
ced34	97.9016		31.3552
ced34	100.365		23.9499
ced34	102.212		25.5162
ced34	107.733		37.697
ced34	114.241		26.9289
ced34	119.357		34.8985
ced34	124.904		30.9277
ced34	126.877		27.3991
ced34	127.616		27.1502
ced34	132.238		25.4792
ced34	141.13		26.2109
ced34	143.893		31.7709
ced34	151.938		32.5151
ced34	153.223		28.0828
ced34	151.742		33.5571
ced34	155.243		28.5166
ced34	160.309		32.058
ced34	159.534		31.7485
ced34	163.695		30.3284
ced34	57.3939		65.0525
ced34	71.4472		33.1235
ced34	91.4282		25.9261
ced34	92.8416		35.7923
ced34	100.504		23.8923
ced34	106.027		27.1216
ced34	108.656		24.9406
ced34	110.677		26.487
ced34	113.642		28.0643
ced34	116.211		30.9892
ced34	118.119		27.42
ced34	121.471		29.6056
ced34	119.436		25.6928
ced34	124.381		24.7114
ced34	122.871		24.4076
ced34	129.766		30.064
ced34	134.744		33.6932
ced34	133.855		23.3817
ced34	138.269		29.0232
ced34	136.91		25.2306
ced34	140.148		31.6377
ced34	142.338		27.0731
ced34	144.818		31.4117
ced34	146.12		30.602
ced34	149.892		28.2246
ced34	149.934		32.0865
ced34	156.668		31.3827
ced34	158.265		27.4362
ced34	161.752		30.2797
ced34	164.636		29.3668
ced35	148.344		22.5283
ced35	73.232		90.7207
ced35	84.9037		83.7933
ced35	107.49		53.2451
ced35	112.159		31.4019
ced35	115.013		57.66
ced35	119.244		38.5017
ced35	122.186		31.7458
ced35	129.726		30.9789
ced35	142.615		32.098
ced35	165.335		25.9031
ced35	178.703		30.7475
ced35	76.1601		83.4829
ced35	102.954		52.9002
ced35	109.989		41.5138
ced35	115.38		32.4879
ced35	133.122		28.5555
ced35	134.948		28.3233
ced35	137.334		33.8703
ced35	137.86		32.6015
ced35	143.421		24.7966
ced35	147.668		32.2747
ced35	146.629		34.0252
ced35	151.243		37.946
ced35	152.732		31.866
ced35	161.82		28.8586
ced35	166.906		29.767
ced35	172.176		31.0132
ced35	177.934		31.6749
ced35	180.1		21.2536
ced35	183.593		30.0369
ced35	114.983		31.1048
ced35	119.308		35.4972
ced35	125.278		40.7294
ced35	124.119		34.9048
ced35	126.986		33.0009
ced35	131.424		35.7864
ced35	140.615		32.1108
ced35	142.058		35.4597
ced35	152.195		28.8463
ced35	157.277		28.7395
ced35	156.544		28.1986
ced35	160.243		34.5534
ced35	162.494		35.3294
ced35	168.126		37.3702
ced35	170.384		26.5086
ced35	173.463		33.1372
ced35	175.247		24.7318
ced35	183.903		27.823
ced35	185.214		28.4253
ced39	95.0713		36.0187
ced39	101.958		43.6474
ced39	117.979		32.3339
ced39	127.989		28.6981
ced39	140.877		24.1966
ced39	146.232		24.9998
ced39	147.871		28.6669
ced39	153.176		30.4935
ced39	158.76		23.8208
ced39	167.712		23.3028
ced39	61.1593		103.146
ced39	67.9922		54.476
ced39	95.9547		50.1731
ced39	99.2248		29.4925
ced39	108.903		29.904
ced39	119.492		32.9739
ced39	144.411		25.8774
ced39	149.199		23.7871
ced39	148.018		26.1552
ced39	151.703		26.3147
ced39	158.587		31.6247
ced39	158.96		23.9759
ced39	172.502		27.5959
ced39	186.547		21.6489
ced39	188.417		22.3065
ced39	89.122		52.3071
ced39	86.9554		30.9608
ced39	89.817		36.5716
ced39	100.173		36.7412
ced39	103.873		34.3623
ced39	107.798		36.1949
ced39	109.657		36.2077
ced39	113.757		44.2057
ced39	113.641		32.1339
ced39	113.568		35.995
ced39	118.035		31.4384
ced39	123.273		31.662
ced39	122.716		28.8573
ced39	126.415		30.2767
ced39	128.721		26.8718
ced39	130.701		31.108
ced39	138.617		32.6929
ced39	135.825		26.7493
ced39	138.158		28.893
ced39	141.517		28.0988
ced39	146.76		30.7332
ced39	153.442		34.2487
ced39	154.362		25.6766
ced39	155.839		21.2422
ced39	156.705		28.0427
ced39	162.61		24.8269
ced39	162.638		22.8115
ced39	163.246		21.8753
ced39	163.498		26.037
ced39	166.524		19.8292
ced39	167.254		26.4715
ced39	168.084		31.3248
ced39	171.597		22.2856
ced39	171.389		25.1946
ced39	174.792		21.2018
ced39	175.799		23.5947
ced39	175.878		24.3117
ced39	176.716		25.1841
ced39	178.493		28.9621
ced39	180.847		22.4889
ced39	181.727		26.4985
ced39	184.738		25.5817
ced39	184.169		23.4246
ced39	186.414		27.2943
ced39	186.766		23.1218
ced39	72.1959		64.9118
ced39	77.3546		56.3181
ced39	83.2469		44.115
ced39	82.1739		39.2938
ced39	91.7682		32.3054
ced39	105.127		40.8567
ced39	121.754		29.6386
ced39	125.086		32.665
ced39	133.161		27.9655
ced39	131.402		30.2361
ced39	133.985		26.8829
ced39	139.135		27.2829
ced39	136.572		30.3191
ced39	143.141		29.8999
ced39	143.243		25.7223
ced39	151.062		32.414
ced39	161.95		29.3326
ced39	170.417		22.0578
ced39	173.93		24.5994
ced39	178.926		21.945
ced39	180.338		21.9689
ced39	180.817		27.2191
ced39	183.41		23.6687
ced39	186.313		28.925
ced39	186.603		21.6574
ced310	73.4185		29.3898
ced310	77.7892		28.2639
ced310	94.8062		24.5469
ced310	104.476		35.0322
ced310	111.624		24.1481
ced310	114.473		29.2266
ced310	119.417		29.216
ced310	124.496		22.75
ced310	132.906		30.1101
ced310	138.292		32.3757
ced310	147.433		28.0787
ced310	157.727		27.9007
ced310	161.226		18.2637
ced310	163.3		44.5341
ced310	168.278		28.2217
ced310	171.376		22.2644
ced310	90.303		23.5815
ced310	92.1125		22.8664
ced310	94.7657		26.0223
ced310	102.43		24.3935
ced310	103.987		22.8827
ced310	107.348		23.2042
ced310	117.419		24.1599
ced310	125.596		22.1089
ced310	124.554		25.8018
ced310	130.26		23.3631
ced310	130.032		27.8227
ced310	137.906		23.1012
ced310	143.773		33.5352
ced310	149.145		29.2194
ced310	152.321		24.9231
ced310	154.485		22.9104
ced310	153.378		28.4503
ced310	158.89		27.8005
ced310	163.825		43.6079
ced310	170.531		20.0058
ced310	178.25		16.439
ced310	182.419		15.6366
ced310	69.0897		41.136
ced310	75.4402		38.7405
ced310	82.5682		25.3407
ced310	80.7317		31.8005
ced310	85.5916		23.8281
ced310	87.1223		22.9747
ced310	89.5941		28.5533
ced310	97.157		24.9852
ced310	99.3843		20.9936
ced310	99.2938		26.0076
ced310	108.39		25.8238
ced310	109.741		30.0074
ced310	116.3		27.9515
ced310	112.938		25.4842
ced310	120.779		25.7855
ced310	122.404		26.9026
ced310	128.68		30.7523
ced310	127.736		27.6028
ced310	133.36		28.0558
ced310	135.057		25.4621
ced310	139.384		17.0508
ced310	142.396		21.4552
ced310	146.344		24.7421
ced310	147.083		21.5469
ced310	151.051		24.7096
ced310	156.186		31.158
ced310	167.524		31.5131
ced310	174.946		23.2398
ced310	174.705		29.1782
ced310	178.656		26.854
ced310	180.64		26.8231
ced311	69.4121		49.2792
ced311	81.7703		25.5779
ced311	123.73		22.034
ced311	158.908		25.0873
ced311	169.875		26.8042
ced311	185.923		26.2864
ced311	57.0313		75.2797
ced311	64.0104		54.6795
ced311	87.1214		21.2744
ced311	100.606		25.248
ced311	104.534		35.0693
ced311	111.314		22.2268
ced311	123.434		25.5493
ced311	125.26		34.4482
ced311	131.613		27.3786
ced311	132.505		29.4762
ced311	136.889		32.4767
ced311	153.863		39.2351
ced311	157.687		23.4266
ced311	164.313		42.0163
ced311	173.494		31.6441
ced311	181.159		31.1314
ced311	73.5043		47.8301
ced311	83.2954		29.8565
ced311	85.169		33.6777
ced311	91.1582		28.5851
ced311	89.0276		26.945
ced311	93.6949		34.8078
ced311	96.2158		31.328
ced311	100.066		24.4481
ced311	103.827		25.6801
ced311	108.085		25.4213
ced311	106.98		32.987
ced311	110.587		31.1793
ced311	115.401		22.051
ced311	114.69		26.5246
ced311	117.06		27.6099
ced311	119.627		24.7271
ced311	121.39		26.3365
ced311	126.572		31.7214
ced311	127.243		24.2845
ced311	130.572		25.9648
ced311	139.631		34.0301
ced311	138.705		33.0602
ced311	140.664		25.2176
ced311	144.436		26.8826
ced311	145.513		31.0517
ced311	149.704		28.5155
ced311	149.163		28.736
ced311	154.185		24.5372
ced311	159.061		28.3107
ced311	159.486		47.447
ced311	162.665		28.2985
ced311	167.494		36.1472
ced311	168.518		28.3817
ced311	170.374		23.966
ced311	173.985		20.8536
ced311	174.605		25.6047
ced311	176.35		22.9443
ced311	178.873		30.6491
ced311	180.398		28.4875
ced311	183.662		27.3883
ced311	186.511		25.3992
ced311	188.75		26.2206
ced311	67.8573		30.8358
ced311	77.7471		29.5168
ced311	80.292		37.6135
ced311	89.6174		28.7917
ced311	93.7343		24.9297
ced311	97.6277		22.0446
ced311	97.7688		38.5601
ced311	103.32		36.4551
ced311	112.519		23.9069
ced311	118.647		23.4811
ced311	121.814		29.9071
ced311	128.135		28.5248
ced311	129.477		31.3007
ced311	133.905		32.1365
ced311	134.959		27.2797
ced311	136.12		24.5074
ced311	141.351		30.2019
ced311	144.519		29.4133
ced311	149.49		30.8129
ced311	154.199		18.0531
ced311	154.518		24.4673
ced311	163.488		25.6957
ced311	165.487		37.0968
ced311	173.03		23.6541
ced311	178.519		29.986
ced311	182.126		26.4898

## Sheet: Fig.3D
Data analyzed - Fig.3D	Sample size	Mean	Std. Deviation	Std. Error of Mean	Tukey's multiple comparisons test	Mean Diff.	95.00% CI of diff.	Below threshold?	Summary	Adjusted P Value
					wild-type vs. cep-1(lf)	1.09	-1.84 to 4.02	No	ns	0.7702
					wild-type vs. ect-2(gf)	-25.8	-28.8 to -22.8	Yes	***	<0.0001
wild-type	59	5.542	2.395	0.3118	wild-type vs. ect-2(gf); cep-1(lf)	-16.6	-19.7 to -13.5	Yes	***	<0.0001
cep-1(lf)	62	4.452	1.771	0.2249	cep-1(lf) vs. ect-2(gf)	-26.9	-29.9 to -23.9	Yes	***	<0.0001
ect-2(gf)	56	31.34	9.909	1.324	cep-1(lf) vs. ect-2(gf); cep-1(lf)	-17.7	-20.8 to -14.7	Yes	***	<0.0001
ect-2(gf); cep-1(lf)	51	22.16	7.417	1.039	ect-2(gf) vs. ect-2(gf); cep-1(lf)	9.18	6.06 to 12.3	Yes	***	<0.0001
wild-type	cep-1(lf)	ect-2(gf)	ect-2(gf), cep-1(lf)
9	4	40	16
5	3	30	13
4	1	40	23
9	4	30	6
7	3	16	16
8	2	16	11
7	3	28	18
4	3	28	13
7	4	30	13
7	5	45	23
8	4	40	25
7	4	30	30
10	5	30	21
7	2	25	27
2	4	28	30
7	4	40	21
8	3	30	12
10	4	40	20
7	3	20	40
3	5	30	15
2	6	28	33
5	7	16	21
3	6	22	27
3	2	22	30
4	5	30	23
5	3	22	22
5	3	40	21
4	4	26	21
6	2	23	19
8	5	46	28
4	4	50	18
9	4	30	21
5	4	40	23
7	6	47	14
3	7	31	19
3	2	22	23
7	5	1	13
6	4	40	22
2	4	25	29
5	4	24	21
1	4	40	33
2	7	39	20
7	5	30	16
5	4	25	13
5	4	42	41
4	9	17	27
3	6	24	25
8	3	50	21
3	4	26	26
3	5	50	34
10	5	36	33
4	8	33
6	6	38
6	6	31
3	3	39
11	2	34
6	3
4	8
4	5
	9
	5
	8

## Sheet: Fig.3G
Data analyzed- Fig. 3G	Sample size	Mean	Std. Deviation	Std. Error of Mean	Unpaired t test - Two tailed	t, df
					P value
e.v. 100-150µm from loop	467	2.907	1.23	0.05691	<0.0001	t=22.44, df=803
let-502i 100-150µm from loop	338	7.166	3.839	0.2088	***
e.v. 50-100µm from loop	282	2.253	1.125	0.067	<0.0001	t=24.08, df=641
let-502i 50-100µm from loop	361	7.524	3.539	0.1862	***
e.v. 0-50µm from loop	68	4.021	2.384	0.2891	<0.0001	t=5.412, df=156
let-502i 0-50µm from loop	90	8.069	5.807	0.6121	***
(use filter function to set the interval)
distance from loop (µm)	e.v. control (each column contains the cells measured in one animal)													let-502i
27.611	5.545
31.971	3.693
38.398	4.058
42.006	4.484
47.978	2.559
47.011	3.641
51.92	2.372
58.484	0.635
62.409	2.226
67.736	2.507
73.268	1.529
56.063	2.372
89.505	3.465
102.886	4.099
79.772	1.717
77.443	2.195
87.481	2.58
94.503	3.298
98.058	2.487
112.332	4.047
91.965	2.715
86.37	3.111
71.318	2.164
81.601	1.3
105.744	3.61
113.919	2.216
118.76	2.341
117.933	3.038
124.43	2.112
124.487	2.081
120.535	2.84
116.606	3.34
124.364	1.966
127.1	3.693
128.413	2.57
131.01	2.705
131.228	2.955
133.686	2.039
134.562	4.182
139.064	2.976
141.114	3.402
145.951	2.684
143.716	1.082
147.911	1.665
147.619	1.207
149.935	1.373
149.495	2.341
140.464	1.737
154.147	2.497
153.727	1.28
151.103	1.852
156.463	2.476
158.233	1.883
157.761	0.999
162.775	1.082
162.189	2.06
165.943	1.394
159.302	1.321
164.873	1.904
168.556	2.591
167.148	1.748
171.775	2.653
152.156	0.853
174.484	2.07
178.15	2.351
179.306	1.821
175.16	1.28
174.908	1.238
178.679	1.717
181.175	1.758
180.978	1.789
188.591	1.092
190.897	1.55
188.919	1.196
177.436	1.051
199.174	1.509
201.167	1.124
56.512	1.415
61.033	1.685
49.306	2.029
72.091	1.998
73.793	2.715
78.188	1.998
80.69	1.696
86.642	1.3
85.099	1.248
92.524	1.8
95.39	2.965
98.732	1.457
103.26	1.883
101.033	3.413
106.671	2.58
109.189	2.258
112.796	2.143
118.508	2.341
117.559	2.341
124.873	4.162
121.519	2.924
126.837	3.787
128.511	3.111
132.737	4.38
132.235	2.029
140.241	2.258
143.672	2.195
144.326	2.705
141.009	1.737
141.058	3.87
138.548	1.925
130.141	1.488
132.126	2.611
148.717	2.31
151.93	2.299
150.012	2.996
155.637	2.882
164.27	2.112
164.904	1.904
175.45	2.008
187.15	1.436
194.67	1.717
167.032	1.54
56.717		4.058
63.128		3.413
52.346		2.892
46.326		4.796
72.309		5.764
78.378		5.368
82.798		5.4
87.075		4.64
91.782		5.306
97.833		4.838
95.52		4.963
65.227		3.392
70.628		2.861
74.837		1.28
74.075		3.319
69.026		4.026
60.46		2.747
72.243		1.675
77.841		3.35
83.928		5.077
89.119		3.392
105.073		4.744
94.854		5.119
103.704		3.152
89.46		5.16
93.103		3.267
99.367		4.39
100.446		3.683
88.323		2.247
93.038		4.255
108.616		4.099
111.345		3.371
118.575		4.661
121.836		4.359
122.607		5.837
125.941		5.025
134.87		5.181
131.729		4.703
113.49		4.401
115.175		4.068
117.979		4.484
106.745		4.328
114.97		3.184
110.561		3.007
121.819		5.046
125.529		5.597
128.004		4.848
131.745		3.392
135.231		3.444
138.454		5.129
139.293		3.589
129.866		2.632
139.04		3.912
143.205		3.839
133.996		2.414
146.237		5.306
149.343		2.819
147.878		2.747
149.957		3.184
145.664		3.152
152.35		4.484
159.134		5.514
160.646		3.152
157.98		3.735
161.277		4.453
163.696		2.622
157.473		6.378
156.797		2.174
153.162		2.341
167.467		3.537
164.89		3.017
159.605		1.904
112.65		3.61
69.795		3.631
57.502		2.102
63.135		3.797
58.123		4.63
79.534		3.444
80.572		3.901
85.026		3.111
90.272		3.683
96.353		5.525
104.695		5.743
101.41		5.639
107.184		3.308
105.245		3.579
109.371		4.453
113.914		3.725
124.905		3.36
125.701		3.256
122.704		3.881
119.053		3.808
115.406		4.931
129.512		3.974
129.618		3.714
112.101		2.913
116.51		2.435
106.795		3.444
129.499		3.35
133.302		3.1
133.736		3.777
136.015		3.194
141.441		2.799
153.297		7.928
150.005		3.288
140.208		5.358
141.902		2.674
145.177		3.392
144.885		2.299
153.245		4.536
158.214		4.63
159.673		2.663
167.482		2.882
169.674		2.008
156.913		4.807
159.568		3.215
162.075		2.591
156.755		3.454
151.349			6.482
156.445			4.931
160.727			3.142
164.078			5.701
190.878			2.934
89.087			1.727
109.187			3.818
118.328			2.018
144.045			3.537
150.792			2.57
155.063			1.789
163.671			2.029
170.401			2.778
173.815			4.422
177.615			2.892
180.09			3.017
179.943			3.194
182.925			2.913
188.573			2.393
197.813			3.184
198.824			1.987
170.178			2.32
178.753			3.413
168.888			3.517
172.873			2.767
157.012			2.487
161.394			2.362
173.574			3.527
181.66			2.33
192.569			2.424
190.377			2.934
196.783			2.819
184.74			3.901
168.634			2.934
162.909			1.925
152.623			2.736
148.108			2.559
145.986			2.986
143.231			2.643
140.671			2.882
139.219			3.548
159.782			3.215
176.888			1.831
191.502			2.029
187.206			1.29
166.688			2.039
168.77			1.769
154.059			2.122
138.682			1.727
141.349			1.779
128.601			3.09
131.612			2.955
136.711			3.194
134.784			2.924
142.67			2.278
147.046			2.726
208.721			1.956
211.374			1.623
153.459			3.236
158.442			1.685
134.296			1.581
137.413			2.788
130.936			3.09
105.156			2.445
100.862			2.133
106.58			4.089
111.853			1.956
84.921			2.715
128.359			2.757
132.904			3.35
149.591			1.311
123.7			2.466
116.508			1.935
114.006			2.455
126.025			2.819
93.093			2.393
98.477			1.769
98.95			1.467
88.078			1.477
93.658			2.32
97.748			1.519
101.782			0.947
94.059			1.384
79.463			1.977
75.907			1.196
70.939			1.987
68.252			3.413
82.932			1.238
83.415			2.643
45.846			2.289
51.341			1.675
54.724			3.121
57.523			1.8
62.474			1.675
27.995			4.432
36.737			4.807
42.917			2.528
48.069			2.861
96.584			1.467
122.97			2.143
112.045			1.3
24.893				4.952
31.704				2.809
51.586				3.08
64.537				2.403
70.529				1.259
54.328				2.299
66.513				1.405
72.915				0.635
75.84				1.363
77.483				0.437
83.087				2.414
84.005				1.519
79.153				0.978
90.631				1.134
96.25				2.757
106.597				1.144
100.846				1.425
106.053				1.623
98.999				1.353
106.843				1.862
127.194				2.476
131.635				3.132
132.62				2.154
136.368				2.299
140.606				2.965
144.094				3.485
146.301				3.204
136.836				2.632
127.303				1.852
132.436				0.895
127.375				2.851
122.009				2.809
141.498				1.737
149.42				2.955
153.372				2.695
155.858				1.894
157.554				3.621
93.805				1.737
129.33				3.1
123.236				2.736
140.942				2.559
133.573				1.966
147.804				2.07
143.174				1.529
137.963				1.717
133.301				2.278
138.076				1.966
150.055				4.515
153.665				3.475
155.996				1.519
150.8				0.884
151.761				2.83
153.909				2.372
62.919				2.05
45.133				1.55
34.822				1.28
67.712				1.81
71.721				1.103
64.586				1.581
86.13				1.894
87.212				1.498
79.84				2.05
43.507				1.789
161.12				3.111
168.439				2.497
170.009				2.757
174.821				3.496
172.635				1.956
177.483				2.632
178.88				1.581
181.775				2.133
165.568				2.154
160.411				2.362
158.073				2.216
168.064				1.602
173.037				2.06
176.805				1.737
194.594				2.122
186.765				4.661
189.914				4.984
192.942				3.485
191.453				2.112
188.824				2.591
184.669				1.946
183.247				2.258
178.896				3.163
172.028				1.28
175.362				1.009
200.844				6.45
204.492				4.13
205.877				2.643
207.973				2.445
199.837				2.383
209.767				1.914
142.985				6.638
145.578				2.05
145.48				3.329
142.048				3.777
147.869				3.787
150.328				1.488
151.232				3.454
154.233				2.819
155.176				4.474
152.945				2.955
163.089				2.976
166.276				3.308
168.825				2.611
173.129				2.091
190.806				2.924
192.613				3.319
191.945				3.6
135.379				3.922
127.862				3.849
131.036				2.258
38.289					9.676
33.945					6.991
38.834					5.441
43.629					2.663
47.725					4.266
48.933					3.475
55.205					2.684
60.267					2.726
64.751					3.038
72.462					1.675
57.526					2.861
61.012					2.726
91.787					2.58
94.03					3.496
93.94					2.122
79.256					1.394
105.545					4.307
99.435					4.463
110.625					3.142
104.604					4.245
122.825					3.506
118.509					4.755
125.075					4.463
122.853					3.589
131.554					5.296
129.213					3.714
134.668					5.4
140.44					6.003
136.64					3.745
131.27					4.307
125.349					2.892
121.133					3.454
142.833					4.068
146.062					4.443
147.763					4.526
142.198					3.954
137.385					2.747
148.658					3.829
151.482					4.182
152.254					3.465
114.013					4.037
118.657					4.193
123.968					4.723
129.584					4.703
132.692					5.254
139.298					5.514
132.673					6.659
135.674					4.859
87.203					3.048
81.158					1.717
95.357					3.745
100.202					2.695
75.457					2.57
67.376					2.643
82.782					2.133
108.24					3.954
154.644					2.258
155.189					3.901
159.337					4.64
163.682					3.09
167.131					3.319
165.227					4.879
160.036					3.308
156.925					3.454
172.121					3.08
178.763					5.587
181.553					3.891
183.397					3.215
180.36					3.891
174.293					3.506
176.857					3.881
172.72					2.913
176.307					2.913
180.609					3.173
167.364					4.744
162.449					2.924
159.634					2.549
163.569					2.57
157.3					4.661
145.937					3.589
168.387					2.268
171.657					3.693
187.829					2.695
188.186					4.63
191.337					4.047
188.584					2.289
170.184					3.777
175.519					2.965
178.336					2.944
181.174					4.547
179.099					4.619
185.673					3.059
188.64					5.223
192.186					3.631
189.014					3.236
190.296					3.548
157.225					6.315
162.045					4.037
164.875					4.859
151.857					7.585
160.296					6.055
162.936					4.994
166.395					2.278
173.486					3.475
184.308					2.601
183.845					3.704
198.556					3.87
195.458					7.959
193.463					2.892
198.194					5.056
201.425					4.39
198.394					2.268
203.479					4.214
208.612					4.078
205.31					3.485
200.655					2.122
209.543					4.443
33.826						14.389
39.52						6.274
50.422						4.786
58.194						2.861
67.486						1.831
43.957						3.34
46.535						4.952
41.245						2.455
53.423						3.402
74.199						1.436
75.899						0.968
82.747						1.987
78.902						1.706
69.273						2.133
88.871						2.976
80.489						1.644
93.963						2.258
87.997						1.488
117.693						5.233
122.666						5.077
125.567						2.799
100.314						1.321
95.319						2.258
99.802						3.569
84.755						0.999
92.786						1.904
94.236						2.174
99.279						1.883
83.486						1.529
108.345						1.758
113.985						4.245
126.837						2.653
129.833						4.193
132.245						4.12
135.597						3.444
137.865						3.6
151.024						3.454
153.34						5.098
155.04						3.038
158.761						2.33
166.645						3.038
167.542						3.08
171.33						3.881
159.402						4.099
157.55						2.84
146.444						5.275
142.753						3.704
148.96						3.849
153.916						2.913
163.16						4.536
164.912						2.799
170.258						3.308
173.045						4.879
174.963						3.246
178.309						4.827
182.128						3.236
185.535						4.016
140.736						4.911
141.74						4.838
156.622						3.527
154.6						3.402
175.586						4.671
180.745						3.673
185.057						2.445
185.665						4.682
181.019						5.93
176.697						2.861
180.636						4.599
174.073						3.048
171.426						3.267
171.6						5.462
161.507						3.142
156.428						3.735
158.674						4.11
119.175						4.64
111.248						1.685
189.917						3.756
191.1						3.132
192.323						6.294
195.699						4.567
196.55						6.097
200.061						3.038
187.431						3.725
195.392						2.081
200.927						4.63
203.041						2.695
198.303						4.297
193.737						3.985
198.818						1.446
184.623						3.517
178.923						2.435
189.183						2.747
193.407						4.526
189.133						4.859
193.062						2.913
35.966							5.774
45.753							3.87
40.912							5.701
46.326							2.809
51.622							2.996
50.109							4.463
45.729							4.578
72.86							3.527
57.785							3.048
62.962							3.34
73.199							2.861
67.82							2.684
63.403							2.653
60.912							3.308
87.252							2.611
92.056							2.622
94.218							2.903
107.379							4.505
102.033							3.839
74.913							1.54
80.83							2.154
83.371							2.174
120.646							4.578
127.078							4.651
133.774							6.846
136.529							5.077
142.127							3.995
148.081							3.6
151.313							4.016
153.436							6.274
157.385							5.691
157.3							3.621
162.614							3.704
165.568							4.359
161.604							3.777
165.817							4.422
169.731							5.077
172.318							5.223
176.38							4.037
174.887							3.756
170.748							3.308
179.927							3.881
181.49							5.285
184.389							5.129
191.421							6.44
194.629							5.108
198.435							8.146
145.455							4.994
144.343							3.673
139.975							3.121
138.762							3.662
149.463							3.288
154.077							2.819
158.909							4.224
162.503							2.445
167.393							3.558
175.451							1.748
179.098							3.652
182.95							3.152
186.435							3.527
175.909							2.528
131.026							3.673
133.438							4.63
127.502							4.411
113.197							2.944
89.472							1.706
96.003							2.154
110.178							4.089
126.85							3.08
119.581							2.206
103.324							2.591
116.121							4.276
122.122							2.695
127.133							4.963
110.764							5.098
110.269							5.379
117.515							4.661
97.529							3.943
91.332							3.537
79.775							1.342
79.142							2.351
70.556							2.268
99.189							3.194
144.676							5.036
140.055							4.807
142.902							5.171
135.972							5.764
123.374							2.747
130.966							3.589
140.129							2.403
159.122							5.046
163.446							4.63
167.23							5.805
164.087							7.241
150.588							4.38
150.968							4.599
160.233							4.744
165.353							4.588
169.52							4.713
172.482							2.611
188.999							4.13
193.451							5.368
196.971							3.777
202.419							3.246
200.318							2.32
176.66							5.004
179.086							2.809
168.202							4.38
170.415							6.003
160.923							5.244
155.932							5.275
136.458							5.14
124.688							4.068
130.149							7.73
133.133							3.631
139.848							5.181
187.381							3.849
191.331							4.141
194.045							2.944
202.998							2.976
205.334							3.673
204.161							3.007
202.792							4.64
85.002							2.018
184.68							3.288
189.014							3.059
179.818							3.121
15.279								3.693
20.698								5.358
28.789								2.435
24.431								3.849
50.879								2.767
47.124								1.373
33.217								1.353
42.545								1.581
62.291								0.812
88.981								1.103
82.165								2.643
80.52								1.946
114.272								2.632
117.361								2.58
111.626								1.727
113.37								1.789
101.389								0.874
103.332								0.905
63.929								0.926
55.347								1.55
77.883								1.217
87.067								0.812
99.915								0.916
69.068								0.77
96.289								1.269
107.182								1.113
104.574								0.999
75.216								0.697
73.318								1.696
71.57								0.947
79.842								2.715
85.534								1.28
91.056								2.07
93.873								1.072
97.458								2.206
105.666								2.289
106.208								2.039
110.872								2.32
108.945								0.624
60.182								1.176
55.824								0.843
41.379								0.947
106.195								1.571
108.918								1.498
108.564								1.363
114.308								3.038
116.433								2.559
119.344								2.008
116.636								2.653
114.397								1.977
121.972								2.507
125.498								2.882
129.836								2.695
127.224								2.278
123.02								3.194
131.884								1.873
135.669								0.718
134.744								4.255
137.772								3.589
138.903								3.236
142.611								2.955
145.771								2.965
146.874								2.778
145.282								2.736
145.922								1.946
149.412								1.727
151.458								2.351
152.369								3.61
150.277								3.381
133.088								2.476
136.562								1.342
140.869								2.091
131.557								1.425
122.574								1.831
124.644								2.653
129.722								3.017
128.667								2.414
134.316								2.154
140.242								1.769
147.81								2.258
151.628								2.226
153.422								1.373
158.076								3.475
137.486								2.383
143.835								5.067
151.03								2.362
147.91								2.362
153.895								1.779
135.845								2.986
141.477								1.529
155.901								1.165
158.883								1.946
140.065								2.174
127.841								1.509
117.81								1.769
147.044								1.259
154.515								1.904
149.576								1.353
133.055								1.81
121.99								2.102
135.372								1.155
156.388								2.07
159.448								1.977
141.854								2.435
146.812								2.924
162.055								1.748
166.824								3.204
162.857								1.613
161.173								1.685
165.486								2.268
169.414								1.696
173.321								3.589
178.783								1.925
181.385								2.892
184.678								3.215
171.056								1.81
167.684								3.277
162.199								2.07
164.536								2.039
170.67								1.644
163.396								1.457
174.758								2.476
186.932								2.591
189.887								2.601
188.152								2.882
185.029								2.039
182.263								1.581
182.762								1.789
189.177								1.758
177.323								2.351
178.618								2.955
175.018								1.789
177.156								2.622
164.255								3.277
163.384								2.164
155.088								1.696
164.329								2.174
167.773								4.151
180.172								1.831
182.341								2.008
184.85								2.559
192.768								3.745
190.931								1.675
171.3								1.436
174.859								2.414
39.431								1.425
22.466									2.653
28.387									2.226
40.754									1.8
36.886									2.445
47.57									2.539
50.659									1.467
55.035									2.778
43.319									2.559
47.416									2.393
59.611									2.07
59.722									2.143
64.478									1.519
64.769									1.02
94.061									2.372
77.032									1.061
71.281									1.134
31.026									2.06
63.87									1.488
68.804									0.655
78.512									1.072
85.199									0.624
90.361									1.113
97.044									1.186
52.407									1.405
54.801									1.217
66.976									0.957
90.787									0.635
90.629									1.238
103.468									0.978
103.542									0.853
111.921									1.165
108.851									1.207
114.984									0.874
117.429									0.759
82.617									0.645
88.884									0.499
96.858									1.353
68.527									1.04
58.757									1.581
70.39									1.675
85.244									1.842
87.768									1.248
96.978									1.144
99.748									1.332
105.389									1.644
77.173									0.895
93.25									1.363
83.028									1.009
100.108									1.623
60.389									0.77
106.18									1.623
119.622									1.831
122.182									1.072
128.808									1.529
133.924									1.436
130.94									2.206
126.688									0.947
122.801									2.455
124.54									1.144
136.222									2.102
138.275									1.883
143.091									1.373
140.953									2.247
144.864									1.155
147.654									1.685
127.041									1.353
111.296									1.113
114.211									1.561
108.067									1.238
131.629									1.092
137.069									1.571
152.875									1.092
146.95									1.144
157.681									1.238
165.185									2.122
150.365									1.613
153.554									0.843
151.168									0.791
146.942									1.519
131.994									1.623
119.516									1.602
121.712									3.371
123.898									2.497
118.792									3.527
114.271									2.164
128.752									1.998
136.29									1.29
141.667									1.082
110.373									1.592
155.324									1.8
160.986									1.425
150.217									1.998
150.638									2.872
155.696									0.874
145.268									1.269
145.935									2.445
133.731									1.217
159.104									1.904
149.531									1.696
140.922									1.446
170.806									2.643
166.346									1.415
157.875									1.613
177.604									1.186
172.97									1.769
164.481									1.977
167.727									2.05
176.944									1.769
168.275									2.632
173.613									2.591
154.51									1.54
138.328									0.947
121.224									1.134
161.615									1.373
179.673									0.583
180.333									1.228
180.531									2.008
183.298									1.155
188.249									2.06
188.249									2.06
25.223										6.118
32.479										6.294
34.99										10.508
43.108										4.432
40.071										3.912
45.458										2.487
47.901										3.069
61.058										2.747
69.936										2.008
52.102										1.789
66.28										2.788
75.885										1.633
80.194										0.666
60.479										1.072
54.224										1.717
93.292										2.455
95.907										1.685
98.547										1.842
87.9										1.717
65.445										2.539
69.8										1.81
55.038										3.413
49.286										1.592
69.877										2.383
75.339										2.029
64.448										1.956
81.165										1.904
102.89										3.371
115.295										2.747
115.249										2.362
122.125										3.059
126.469										2.996
132.543										3.163
128.256										2.913
103.912										1.394
82.695										0.999
107.614										1.894
108.111										1.633
133.068										2.07
108.656										2.008
120.224										3.152
123.52										3.392
126.905										3.777
129.261										4.068
132.763										3.152
134.218										2.476
86.73										1.176
83.065										1.789
78.131										3.048
119.874										2.497
136.219										2.32
109.54										3.007
58.352										3.693
139.057										1.956
140.806										3.069
155.175										3.641
150.756										3.1
145.877										2.757
147.697										4.796
155.854										3.631
157.424										1.998
142.659										3.933
137.101										2.996
165.219										4.869
169.862										1.727
152.697										2.237
144.395										1.758
144.115										2.466
149.857										1.842
162.245										2.736
167.975										1.966
165.077										2.591
174.843										1.467
176.166										3.111
135.269										2.882
139.484										1.987
158.325										3.589
164.398										2.195
159.978										1.384
114.398										2.715
139.931										2.455
153.614										1.373
173.355										4.775
178.527										2.466
182.418										2.851
180.178										2.559
170.999										2.216
169.342										1.852
172.003										1.04
138.503										1.613
136.019										3.1
160.323										1.769
165.292										2.268
171.71										2.986
175.685										2.383
173.775										3.964
139.049										2.102
144.723										2.726
161.631										1.758
162.039										1.977
175.602										1.519
173.155										2.559
180.269										2.216
149.093										2.383
188.008										2.601
52.674											1.873
45.151											4.661
39.095											7.023
60.121											1.581
61.162											2.195
66.169											2.362
71.577											1.259
77.541											1.561
73.002											1.186
67.691											1.207
78.903											1.55
74.545											1.633
96.225											2.278
112.3											2.154
46.992											2.487
87.962											2.393
106.217											3.09
117.144											2.84
120.734											2.122
122.802											3.496
127.52											1.987
118.411											2.892
113.786											2.632
108.239											1.935
101.109											2.174
86.685											1.519
46.589											2.216
87.443											2.476
110.498											1.789
98.948											1.009
77.429											3.288
68.275											2.174
64.113											2.018
82.528											1.706
102.585											2.164
111.835											2.278
115.774											2.944
108.626											2.133
110.602											1.842
114.75											3.621
130.744											3.34
129.922											3.569
143.787											1.987
141.639											1.446
145.89											1.384
142.156											0.832
138.672											1.789
146.059											1.633
132.341											2.705
139.583											2.944
136.152											3.673
135.739											1.862
149.576											4.744
153.528											3.725
156.331											2.393
112.768											1.436
141.013											3.881
149.137											4.9
152.184											1.717
154.963											2.299
136.532											2.747
138.843											3.298
136.475											2.081
118.669											1.405
145.719											2.393
121.963											1.238
141.485											1.946
151.03											1.821
144.202											4.047
160.077											3.298
158.284											2.164
161.75											3.34
164.588											4.536
169.205											4.422
177.148											2.029
179.466											2.424
180.451											2.996
181.388											2.383
179.542											2.372
176.967											2.591
177.092											1.353
171.065											1.737
172.769											2.039
170.541											2.081
189.837											1.966
199.092											2.934
196.734											1.238
197.287											1.592
188.58											3.444
187.566											2.476
122.423											2.383
163.34											3.558
156.736											2.861
164.692											2.705
174.344											2.372
184.779											1.789
183.613											3.028
195.787											3.236
195.834											2.414
190.657											1.685
190.554											4.006
189.192											2.383
192.692											2.143
192.859											1.727
169.519											2.466
172.329											2.102
159.002											3.527
162.692											1.737
182.381											2.33
24.963												5.473
32.228												8.729
39.678												6.44
46.659												5.837
52.902												6.96
59.269												5.452
65.609												2.736
72.039												2.393
58.182												4.328
55.739												3.194
41.878												4.671
77.527												3.371
65.394												1.571
71.659												2.903
91.652												2.372
78.076												3.256
84.901												2.278
87.58												2.33
95.885												3.1
110.593												2.206
74.654												1.633
103.8												2.185
112.63												2.247
120.868												5.192
114.612												3.256
88.572												1.529
83.18												1.405
108.817												1.696
125.122												2.518
134.003												4.068
136.784												3.038
126.027												2.549
139.955												2.799
127.911												3.756
92.609												1.925
167.04												3.413
167.123												4.411
172.203												3.849
171.507												5.483
162.136												4.338
178.8												5.722
182.556												3.142
189.727												5.587
190.888												3.433
189.092												3.61
185.922												2.965
176.556												2.497
176.159												3.881
182.5												6.076
185.379												2.247
189.572												2.07
190.975												0.988
193.987												2.403
181.856												1.956
156.955												4.141
163.008												4.276
194.486												3.413
191.425												2.414
194.03												1.842
195.074												3.381
191.976												5.316
190.22												3.194
150.934												5.14
71.317														7.054
73.027														4.775
81.334														6.066
82.801														5.119
77.121														2.747
61.534														4.141
62.978														4.848
55.893														4.141
52.385														2.757
87.394														4.172
92.434														7.283
95.795														4.942
97.978														4.078
92.337														5.847
89.171														3.714
67.129														3.849
78.514														2.695
66.679														6.097
72.436														5.816
77.768														6.929
42.118														6.991
46.657														5.233
34.736														4.266
14.25														16.033
28.945														7.033
29.399														5.296
22.682														7.865
38.647														5.743
51.935														6.346
57.643														4.827
56.667														4.432
65.842														2.674
46.951														5.826
87.134														6.378
97.552														4.848
100.027														1.405
108.144														9.301
111.784														3.974
112.739														6.419
90.108														2.351
119.462														7.106
122.741														4.817
117.29														6.981
105.418														4.214
132.874														2.414
134.635														3.277
140.952														4.755
137.815														3.86
137.685														4.13
131.07														2.643
128.953														2.872
130.045														3.777
131.72														2.819
132.983														2.799
158.745														2.174
144.782														6.731
17.28														11.174
158.414														1.613
156.374														1.956
191.02														3.485
190.098														3.589
179.048														3.288
128.622														4.411
127.767														1.81
131.149														1.467
95.658														2.383
85.418														2.653
147.032														2.695
147.914														1.644
146.881														2.32
153.32														7.293
160.881														4.484
164.232														4.848
175.008														6.17
25.716															25.76
32.984															19.435
42.538															6.659
39.566															10.581
53.303															4.443
59.35															5.088
47.143															7.054
62.881															4.266
70.26															3.891
73.781															4.817
78.914															3.308
90.818															4.307
95.029															4.536
97.916															5.327
100.484															5.16
105.134															4.963
107.274															6.076
76.541															3.527
71.207															5.473
61.587															4.068
56.743															5.098
91.95															6.69
96.506															4.276
82.784															6.024
85.682															2.747
80.496															1.03
102.576															5.982
108.887															4.255
94.589															2.591
87.834															5.961
83.317															1.571
124.842															7.293
130.61															8.802
127.408															11.569
120.527															3.589
126.257															3.506
135.327															6.326
137.965															6.346
142.407															8.115
141.087															7.158
146.001															6.731
145.952															6.419
119.409															9.905
113.695															6.659
117.125															6.388
150.35															4.588
155.253															5.337
157.534															2.819
158.814															6.867
162.129															8.823
165.722															7.46
161.918															4.047
150.142															6.097
152.813															5.389
148.905															3.797
143.188															4.484
144.786															6.211
148.992															4.515
159.162															6.586
158.266															4.859
162.264															5.348
128.495															8.011
131.845															5.212
134.224															5.587
138.39															7.574
168.748															5.067
165.576															3.36
114.072															3.693
112.366															5.691
66.746															5.4
76.673															2.372
89.034															3.246
98.047															2.528
49.328															6.471
108.961															8.594
122.931															7.054
123.082															6.804
23.123																11.933
30.693																5.202
42.586																8.968
51.51																2.591
58.482																5.202
57.244																5.285
63.529																6.804
61.626																6.086
66.568																9.707
68.675																7.668
72.884																5.722
79.882																10.914
79.808																12.734
85.577																13.64
87.155																7.917
92.298																8.261
99.168																8.895
100.576																6.305
103.97																13.14
106.464																10.04
111.246																6.034
114.485																5.961
116.753																6.097
119.644																7.356
36.831																4.432
46.981																2.57
50.404																3.506
47.912																6.669
69.219																4.942
81.84																5.275
74.031																9.176
75.764																5.608
53.719																3.673
41.749																4.671
32.839																3.839
108.988																6.159
103.081																5.889
109.123																4.13
113.838																3.423
117.354																5.337
121.074																3.329
112.277																5.566
137.908																12.526
138.54																1.842
142.515																3.371
141.898																2.06
134.034																4.838
135.942																3.662
145.374																5.036
144.894																1.654
162.716																3.6
160.278																1.613
148.702																1.831
147.788																1.467
148.552																2.736
119.752																3.849
123.376																1.779
121.145																3.808
122.941																4.026
95.187																5.629
93.911																6.502
165.252																2.965
168.731																1.977
161.066																3.1
98.715																	9.083
94.035																	6.482
104.38																	8.583
109.517																	4.807
114.337																	4.9
118.067																	3.985
119.407																	5.233
132.452																	4.162
135.28																	2.924
133.223																	4.026
130.398																	2.715
141.802																	4.765
144.889																	3.288
145.591																	5.535
141.831																	4.401
145.946																	3.579
79.358																	6.596
82.9																	3.777
73.778																	6.045
68.376																	8.011
77.923																	6.804
88.296																	7.002
58.034																	7.969
99.707																	8.739
114.442																	4.422
50.903																	7.127
47.292																	5.296
39.286																	4.162
81.251																	5.587
86.35																	4.172
91.203																	5.108
85.291																	4.817
105.414																	3.849
110.019																	4.973
128.985																	1.8
131.022																	2.403
127.006																	2.32
121.447																	4.9
123.271																	3.215
119.327																	3.277
149.188																	3.236
72.328																	8.126
36.376																	3.465
33.841																	3.579
27.142																	4.338
76.19																	4.026
163.422																	2.268
161.027																	3.517
156.114																	2.84
148.841																	2.986
92.512																	4.349
97.406																	4.609
102.65																	3.465
67.397																	6.19
92.816																		9.769
95.553																		7.595
85.673																		9.894
82.031																		12.11
89.421																		12.714
101.923																		4.963
42.384																		20.964
98.033																		8.126
88.654																		6.471
107.248																		11.32
110.994																		12.422
116.427																		9.395
120.664																		11.892
124.837																		6.731
126.158																		9.998
131.43																		10.123
136.638																		9.624
76.588																		11.34
52.312																		10.987
65.349																		3.662
113.805																		9.686
146.768																		8.656
149.475																		3.902
55.329																		3.818
50.352																		5.722
31.694																		39.754
59.435																		6.929
74.651																		6.96
168.134																		4.765
172.604																		6.919
172.184																		8.5
167.401																		4.536
137.249																		4.297
133.504																		5.348
104.383																		6.066
101.645																		6.503
99.739																		7.47
94.04																		5.316
114.528																		3.652
144.357																		13.702
132.255																		9.53
124.101																		10.123
108.497																		11.32
105.828																		16.802
139.921																		13.598
151.028																		12.755
149.05																		6.263
151.794																		11.143
163.354																		12.516
140.523																		8.739
144.567																		9.062
181.034																		8.209
180.177																		10.029
163.198																		15.949
168.707																		9.769
109.462																		4.203
75.112																		20.059
81.364																		13.296
87.896																		8.791
93.995																		8.25
93.911																		7.22
100.366																		10.862
98.868																		9.967
82.447																		8.344
191.428																		5.462
185.498																		11.58
185.541																		12.069
189.535																		3.371
191.49																		2.788
189.107																		6.388
199.625																		2.674
200.966																		6.149
202.883																		2.102
192.865																		2.83
189.762																		2.154
165.747																		5.847
169.509																		6.326
78.962																			10.768
82.941																			7.46
73.84																			7.189
76.616																			5.753
57.273																			5.816
54.415																			9.468
145.644																			7.148
147.794																			4.11
143.298																			4.963
145.129																			3.912
135.244																			6.159
87.148																			7.782
85.265																			5.764
97.433																			7.585
92.964																			10.165
103.927																			8.854
134.09																			5.16
107.649																			11.975
98.268																			5.629
107.085																			4.942
124.594																			11.621
126.821																			8.344
128.989																			7.418
121.4																			6.118
119.768																			6.305
138.815																			6.409
152.223																			5.577
66.657																			6.596
67.335																			4.422
75.681																			4.651
61.334																			8.053
167.305																			6.128
151.178																			4.432
149.69																			4.63
51.768																			3.87
36.451																			5.129
101.285																			3.901
100.68																			4.547
42.095																			3.954
88.359																			3.1
94.792																			2.226
90.024																			3.777
68.027																			4.328
61.985																			4.422
112.089																			4.796
111.364																			4.505
137.918																			4.089
139.235																			3.735
182.213																			10.477
182.56																			6.513
178.766																			3.985
196.579																			4.651
164.115																			3.849
169.837																			3.849
130.989																			8.542
104.803																			10.383
115.138																			6.461
64.653																				2.944
138.665																				4.453
52.882																				5.587
47.16																				3.787
142.95																				5.212
147.206																				9.051
137.833																				4.609
142.585																				3.881
155.921																				4.984
148.592																				3.527
134.453																				3.714
68.848																				4.453
72.888																				4.859
47.161																				2.549
52.483																				2.892
40.222																				3.756
35.46																				3.184
93.641																				5.868
117.136																				8.094
106.861																				4.526
132.661																				13.317
93.421																				5.608
98.198																				5.816
140.23																				3.652
161.845																				4.599
158.674																				3.818
49.33																				3.433
20.955																				5.389
101.867																				4.203
112.145																				5.264
102.672																				3.069
97.294																				3.714
87.799																				9.218
132.431																				2.05
68.612																				3.194
41.561																				3.6
73.623																				9.749
82.903																				5.046
105.478																				6.222
110.022																				7.002
110.027																				6.991
95.668																				8.386
101.714																				3.631
61.232																				5.785
59.862																				3.485
66.043																				5.868
73.7																				4.037
80.837																				6.066
82.956																				5.649
98.613																				6.232
130.299																				2.528
109.578																				5.837
103.761																				7.002
127.867																				4.765
125.744																				4.411
124.846																				4.016
14.535																				5.649
20.877																				5.306
30.482																				1.935
35.476																				2.476
40.323																				3.537
52.082																				8.219
33.748																					8.063
37.59																					7.085
41.465																					8.042
45.229																					6.721
38.447																					7.772
44.845																					9.312
44.835																					5.42
47.199																					4.723
49.431																					7.969
49.038																					5.961
54.722																					7.376
58.613																					8.573
53.117																					10.581
58.523																					6.69
62.992																					6.034
61.364																					4.266
65.46																					3.995
67.887																					6.367
68.513																					5.556
74.045																					6.336
80.37																					9.208
50.6																					7.938
55.698																					9.738
56.101																					5.462
60.061																					5.15
66.613																					5.368
65.11																					5.056
60.432																					5.088
62.15																					4.536
71.344																					6.773
73.083																					6.534
77.32																					8.084
79.014																					6.097
74.933																					2.976
85.943																					6.274
80.751																					5.691
88.274																					5.639
85.572																					5.639
97.802																					9.114
101.692																					10.466
97.457																					5.951
94.153																					6.326
98.988																					11.403
103.01																					5.108
84.713																					12.839
91.039																					12.318
91.569																					11.34
94.727																					10.144
84.484																					8.927
78.697																					6.971
73.812																					5.597
76.851																					5.92
108.115																					11.569
111.884																					14.316
112.009																					5.483
116.393																					11.788
139.475																					12.568
136.45																					10.862
132.916																					8.562
111.148																					12.308
140.95																					8.271
146.072																					8.417
148.406																					10.768
160.225																					5.493
91.968																					7.637
114.201																					10.081
118.74																					19.019
123.075																					10.196
128.371																					7.283
156.456																					9.603
160.995																					6.118
165.562																					4.411
175.332																					7.897
175.653																					3.017
180.032																					4.214
178.2																					6.731
171.485																					3.693
152.198																					5.192
153.323																					5.108
160.96																					5.233
163.298																					4.515
162.764																					3.152
101.308																						6.222
96.961																						8.906
93.071																						5.088
86.061																						7.366
86.651																						3.465
102.912																						6.877
71.484																						4.619
67.057																						5.941
63.164																						4.182
31.393																						25.583
49.423																						4.63
54.117																						4.162
59.616																						4.37
57.483																						5.067
49.538																						5.108
44.056																						6.076
62.171																						4.162
68.586																						5.805
74.197																						6.44
81.866																						7.73
90.864																						8.812
79.409																						4.151
42.689																						4.505
67.235																						4.432
118.175																						8.313
125.485																						8.032
124.985																						10.924
129.895																						8.271
131.187																						8.417
134.649																						4.859
132.971																						2.705
113.037																						6.024
118.744																						5.306
118.952																						6.201
114.066																						6.336
100.769																						4.557
91.095																						6.607
108.306																						6.107
129.498																						3.152
125.825																						5.212
135.853																						7.012
141.869																						4.13
145.128																						14.264
145.703																						4.703
150.063																						7.907
154.119																						6.003
152.83																						4.058
150.208																						7.127
145.528																						6.378
139.319																						4.848
148.254																						6.502
142.624																						3.818
159.488																						7.023
161.227																						4.349
165.698																						4.12
161.672																						5.223
158.116																						3.163
167.038																						16.584
171.814																						2.705
173.598																						2.559
181.979																						2.924
182.945																						2.393
185.333																						2.715
63.29																						6.034
64.918																						3.298
71.149																						6.201
73.843																						7.928
77.061																						4.838
81.841																						11.372
80.218																						3.246
86.774																						6.461
87.484																						7.439
90.741																						10.383
93.453																						8.656
94.129																						10.175
97.038																						14.181
101.137																						9.707
100.951																						12.578
105.674																						9.343
110.928																						9.218
110.252																						9.364
115.65																						9.051
118.569																						15.211
119.587																						14.233
123.883																						10.435
126.641																						7.761
130.086																						5.504
131.606																						11.881
135.348																						8.157
133.448																						5.764
138.114																						5.608
140.237																						18.779
127.649																						10.56
144.719																						6.752
145.387																						6.659
148.996																						6.513
149.718																						8.864
155.565																						11.132
158.837																						5.629
159.508																						7.48
162.77																						6.69
160.129																						4.89
165.793																						5.4
168.6																						6.867
169.384																						6.128
166.963																						3.267
44.793																							10.04
53.047																							13.286
[truncated: 296 more rows]
[truncated: 3 more columns]

## Sheet: Fig.3H
Data analyzed - Fig.3H	Sample size	Mean	Std. Deviation	Std. Error of Mean	Tukey's multiple comparisons test	Mean Diff.	95.00% CI of diff.	Below threshold?	Summary	Adjusted P Value
					e.v. vs. nmy-2i	4.39	3.22 to 5.56	Yes	***	<0.0001
					e.v. vs. ect-2i	6.49	5.32 to 7.66	Yes	***	<0.0001
e.v. control	81	8.206	2.36	0.2622	e.v. vs. let-502i	1.21	0.0402 to 2.38	Yes	*	0.0395
nmy-2i	81	3.815	3.218	0.3575	nmy-2i vs. ect-2i	2.1	0.928 to 3.27	Yes	***	<0.0001
ect-2i	81	1.715	1.989	0.2209	nmy-2i vs. let-502i	-3.18	-4.35 to -2.01	Yes	***	<0.0001
let-502i	81	6.995	3.664	0.4071	ect-2i vs. let-502i	-5.28	-6.45 to -4.11	Yes	***	<0.0001
ev	mpk-1i	nmy-2i	ect-2i	let-502i
4	2	7	7	4
8	4	3	0	4
6	4	5	8	4
7	2	5	4	4
9	4	4	6	4
9	5	7	0	5
9	2	2	0	5
8	6	2	0	5
8	6	4	3	6
7	4	3	3	4
5	2	4	0	2
8	5	5	4	5
10	2	5	1	5
9	4	5	4	5
7	6	0	4	9
9	9	7	6	5
8	1	1	4	4
7	4	0	1	4
6	7	6	3	6
10	4	5	1	2
7.7	4.15	4	2.95	4.6
7	5	2	2	5
6	0	0	2	8
7	4	0	0	8
12	12	8	0	4
5	6	0	0	3
11	3	3	1	16
6	6	0	0	7
8	3	0	2	5
3	7	0	1	4
5	4	9	2	7
15	4	0	6	5
8	6	1	1	9
8	5	2	3	11
8	6	1	1	25
10	9	0	2	7
8	7	7	1	7
5	7	5	0	11
4	3	2	3	11
9	3	8	2	13
9	3	0	2	15
4	10	12	1	6
8	5	4	4	7
8	5	4	3	7
8	6	7	1	5
11	6	6	1	4
12	8	9	1	6
7	6	7	1	2
8	5	5	5	9
9	7	0	0	6
7	10	5	0	9
9	9	0	0	9
6	1	4	0	5
10	0	5	0	7
6	11	1	1	9
10	5	2	0	5
8	7	11	3	5
9	6	7	5	5
11	8	5	0	6
12	9	6	3	4
6	6	7	6	7
6	7	4	2	9
11	10	2	0	2
10	10	1	0	15
9	11	0	0	6
16	12	10	0	12
9	8	5	0	16
8	11	4	4	5
10	6	0	0	7
8	12	0	0	8
10	6	8	0	8
6	7	1	2	9
8	13	10	0	7
10	15	0	0	8
6	8	0	0	9
9	17	3	0	7
10	9	6	2	7
6	5	4	0	7
10	10	1	0	7
5	9	11	1	7
13	15	0	0	10

## Sheet: Fig.3I
Data analyzed - Fig.3I	Sample size	Mean	Std. Deviation	Std. Error of Mean	Tukey's multiple comparisons test	Mean Diff.	95.00% CI of diff.	Below threshold?	Summary	Adjusted P Value
					wild-type 20C vs. nmy-2(lfts) - 20C	0.325	-2.07 to 2.72	No	ns	0.985
					wild-type 20C vs. wild-type - 4h25C	-3.03	-5.21 to -0.843	Yes	**	0.0023
wild-type - 20°C	40	9.525	2.66	0.4206	wild-type 20C vs. nmy-2(lfts) - 4h25C	-0.187	-2.38 to 2.00	No	ns	0.9962
nmy-2(lfts) - 20°C	40	9.2	3.082	0.4873	nmy-2(lfts) - 20C vs. wild-type - 4h25C	-3.35	-5.53 to -1.17	Yes	***	0.0006
wild-type - 4h25°C	60	12.55	4.89	0.6313	nmy-2(lfts) - 20C vs. nmy-2(lfts) - 4h25C	-0.512	-2.70 to 1.68	No	ns	0.9302
nmy-2(lfts) - 4h25°C	59	9.712	4.665	0.6073	wild-type - 4h25C vs. nmy-2(lfts) - 4h25C	2.84	0.878 to 4.80	Yes	**	0.0013
wild-type 20C	nmy-2(lfts) - 20C	wild-type - 4h25C	nmy-2(lfts) - 4h25C
3	7	7	9
6	8	12	1
11	7	11	0
6	11	9	8
9	5	7	7
5	7	12	4
13	4	9	5
8	9	5	5
9	7	7	8
8	6	18	4
10	11	11	10
7	12	11	6
9	7	7	5
9	10	7	6
9	8	10	10
12	14	11	6
12	5	9	9
11	8	7	13
10	6	14	7
6	13	11	4
7	14	19	5
7	9	15	13
9	15	14	7
10	6	23	12
12	9	13	19
9	8	9	16
9	7	13	20
10	7	10	9
9	7	19	9
13	11	10	10
14	7	14	6
11	10	12	13
9	14	14	19
13	18	18	18
14	11	16	16
10	9	28	9
16	9	12	7
10	9	13	6
8	12	20	10
8	11	10	9
		1	14
		12	15
		10	7
		12	10
		14	7
		12	10
		9	13
		15	9
		14	10
		26
		14	13
		11	4
		16	14
		15	9
		4	9
		8	15
		14	14
		16	9
		17	9
		16	22

## Sheet: Fig.4A
Data analyzed - Fig.4A	Sample size	Mean	Std. Deviation	Std. Error of Mean	Tukey's multiple comparisons test	Mean Diff.	95.00% CI of diff.	Below threshold?	Summary	Adjusted P Value
					willd-type vs. cep-1(lf)	0.962	-1.15 to 3.07	No	ns	0.637
wild-type	36	7.583	2.666	0.4443	willd-type vs. let-60(gf)	-3.47	-5.56 to -1.37	Yes	***	0.0002
cep-1(lf)	37	6.622	2.531	0.4162	willd-type vs. let-60(gf), cep-1(lf)	-7.42	-9.54 to -5.29	Yes	***	<0.0001
let-60(gf)	38	11.05	3.17	0.5143	cep-1(lf) vs. let-60(gf)	-4.43	-6.51 to -2.35	Yes	***	<0.0001
let-60(gf), cep-1(lf)	36	15	4.974	0.829	cep-1(lf) vs. let-60(gf), cep-1(lf)	-8.38	-10.5 to -6.27	Yes	***	<0.0001
willd-type	cep-1(lf)	let-60(gf)	let-60(gf), cep-1(lf)
3	1	9	12
6	6	8	10
5	4	7	13
6	9	6	13
5	9	9	13
7	6	9	11
7	5	13	6
5	4	11	10
7	4	7	8
7	8	10	18
7	6	12	19
7	5	16	12
5	3	10	6
13	5	13	13
8	6	8	7
12	8	10	13
4	6	19	12
4	10	14	19
6	7	7	13
5	8	18	15
7	7	11	23
3	6	12	17
8	2	13	13
8	9	10	18
12	8	12	18
9	6	17	15
8	9	10	27
12	5	15	20
9	12	10	13
11	10	13	17
7	10	10	24
9	7	12	14
9	7	7	20
10	5	8	20
11	11	9	20
11	8	12	18
	3	9
		14

## Sheet: Fig.4B
Data analyzed - Fig 4B	Sample size	Mean	Std. Deviation	Std. Error of Mean	Unpaired t test	One- or two-tailed P value?	Significantly different (P < 0.05)?	Summary	P Value
e.v. control global	64	6	2.955	0.3693	e.v. control vs. mpk-1i global	Two-tailed	Yes	*	0.0343634
mpk-1i global	45	7.422	3.974	0.5925
e.v. control germline	41	8.098	2.728	0.426	e.v. control vs. mpk-1i germline	Two-tailed	Yes	****	1.03164e-06
mpk-1i germline	46	4.848	2.996	0.4417
e.v. control soma	48	6.854	3.69	0.5326	e.v. control vs. mpk-1i soma	Two-tailed	Yes	*	0.0158181
mpk-1i soma	40	9.025	4.583	0.7246
e.v. control total	mpk-1i total	e.v. control germline	mpk-1i germline	e.v. control soma	mpk-1i soma
10	4	12	6	9	13
6	3	6	8	8	18
7	8	15	9	10	10
8	8	11	6	5	13
8	14	7	5	13	12
5	10	4	7	4	12
12	7	7	3	10	17
6	8	9	6	8	14
9	8	8	5	9	10
7	14	6	6	8	9
6	9	9	10	5	12
6	8	10	2	9	13
5	19	6	9	10	9
10	14	13	7	11	18
10	15	8	7	14	15
10	9	12	9	8	12
5	5	9	2	12	10
9	6	12	12	5	8
6	4	6	7	7	11
8	3	12	6	8	7
9	7	6	6	6	8
10	16	7	5	9	10
8	3	7	10	12	9
7	3	8	2	10	14
10	12	12	0	14	3
12	4	10	1	8	12
9	4	7	2	12	7
5	5	6	2	7	5
9	8	8	2	11	5
8	7	12	2	9	3
6	12	6	7	8	4
8	5	6	5	1	1
8	6	6	0	3	4
3	3	8	1	5	1
7	6	5	2	5	10
2	7	3	1	1	6
4	4	8	3	2	5
3	2	5	3	4	5
2	6	6	10	2	3
8	3	6	2	6	3
0	10	8	4	3
4	6		4	4
2	6		5	3
4	7		3	3
1	6		4	2
6			5	1
1				2
3				3
4
9
2
2
0
4
5
5
3
5
9
4
6
4
7
3

[truncated: 30 more sheets: Fig.4C, Fig.4D, Fig.4I, Fig.4J, Fig.5C, Fig.5F, Fig.5G, Fig.5H, Fig.5I, Fig.6A, Fig.6B, Fig.6F-H, Suppl. Fig S1A, Suppl. Fig S1B, Suppl. Fig S1D, Suppl. Fig S1E, Suppl. Fig. S2A, Suppl. Fig. S2B, Suppl. Fig. S3G, Suppl. Fig. S3H …]
