# Supplementary material for: Actomyosin-mediated apical constriction promotes physiological germ cell death in C. elegans
Source: PLoS Biol. 2024 Aug 23;22(8):e3002775. doi: 10.1371/journal.pbio.3002775 (PMC11376560; doi:10.1371/journal.pbio.3002775)
Supplement: S3 Data — (XLSX) [file pbio.3002775.s014.xlsx]

## Sheet: Sheet1
REAGENT	SOURCE	IDENTIFIER
Experimental Models: Organisms/Strains
wild-type C. elegans Caenorhabditis Genetics Center	C. elegans Genetics Center	N2
mpk-1(ga111ts) unc-79(e1068) III	[1]	SD939
itIs37[pie-1p::mCherry::H2B::pie-1 3'UTR+unc-119(+)] IV; xnIs87[syn-4p::GFP::syn-4::syn43'UTR] V	[2]	AH3062
ced-4(n1162lf) III; let-60(ga89gf) IV; xnIs87[syn-4p::GFP::syn-4::syn43'UTR] V	this study	AH5171
let-60(ga89gf) IV; xnIs87[syn-4p::GFP::syn-4::syn43'UTR] V	this study	AH5173
unc-4(e120) ect-2(zh8gf) II; bcIs39[lim-7p::ced-1::gfp] V	this study	AH5175
ect-2(zh135[ect-2::zf1::gfp]) II	this study	AH5180
unc-4(e120) ect-2(zh8gf) II; mpk-1(ga111ts) unc-79(e1068) III; xnIs87[syn-4p::GFP::syn-4::syn43'UTR] V	this study	AH5183
unc-4(e120) ect-2(zh8gf) II; xnIs87[syn-4p::GFP::syn-4::syn43'UTR] V	this study	AH5186
zbIs1[pie-1::lifeAct::gfp]; ltIs44[pie-1p::mCherry::PH(PLC1delta1)+unc-119(+)] V	[3]	BV67
ced-3(n717lf) itIs37[pie-1p::mCherry::H2B::pie-1 3'UTR + unc-119(+)] IV; xnIs87[syn-4p::GFP::syn-4::syn43'UTR] V	this study	AH5189
ced-4(n1162lf) III; xnIs87[syn-4p::GFP::syn-4::syn43'UTR] V	this study	AH5191
nmy-2(cp13[nmy-2::gfp + LoxP]) I; ltIs44[pie-1p::mCherry::PH(PLC1delta1) + unc-119(+)] V	this study	AH5574
bcIs39[lim-7::ced-1::gfp] V	[4]	WS4116
nmy-2(cp13[nmy-2::gfp + LoxP]) I; mpk-1(ga111ts) unc-79(e1068) III; ltIs44[pie-1p::mCherry::PH(PLC1delta1)+unc-119(+)] V	this study	AH5593
let-502(zh139(gfp::frt::left-502]) I	this study	AH5615
ced-3(n717lf) IV; bcIs39[lim-7p::ced-1::gfp] V	this study	AH5646
mpk-1(ga111ts) unc-79(e1068) III; bcIs39[lim-7p::ced-1::gfp] V	this study	AH5680
let-60(ga89gf) IV; bcIs39[lim-7p::ced-1::gfp] V	this study	AH5681
let-60(ga89gf) IV, ced-4(n1162lf) III; bcIs39[lim-7p::ced-1::gfp] V	this study	AH5799
cep-1(gk138lf) I; unc-4(e120) ect-2(zh8gf) II; bcIs39[lim-7p::ced-1::gfp] V	this study	AH5886
cep-1(gk138lf) I; bcIs39[lim-7p::ced-1::gfp] V	this study	AH5891
cep-1(gk138) I; let-60(ga89) IV; bcIs39[lim-7p::CED-1::GFP]V	this study	AH5900
nmy-2(ne1490ts) I ; bcIs39[lim-7p::ced-1::gfp] V	this study	AH6045
mpk-1(ga111ts) unc-79(e1068) III; bcIs39[lim-7p::ced-1::gfp] V; zhEx676[somatic mpk-1A(+)]	this study	AH6088
mpk-1(ga111ts) unc-79(e1068) III; bcIs39[lim-7p::ced-1::gfp] V; narEx35[Pckb-3::GFP::MPK-1A; Pmyo-3::mCherry]	this study	AH
mpk-1(zh164)/qC1[dpy-19(e1259) glp-1(q339) qIs26[rol-6(su1006) lag-2::gfp]] III; bcIs39[lim-7p::ced-1::gfp] V	this study	AH6093
nmy-2(cp13[nmy-2::gfp + LoxP]) I; let-60(ga89gf) IV; ltIs44[pie-1p::mCherry::PH(PLC1delta1) + unc-119(+)] V	this study	AH6011
mpk-1(ga111ts) unc-79(e1068) III; ced-3(n717) IV; bcIs39[lim-7p::ced-1::gfp] V	this study	AH6124
let-60(ga89gf) IV; bcIs39[lim-7p::ced-1::gfp] ltIs44[pie-1p::mCherry::PH(PLC1delta1)+unc-119(+)] V	this study	AH6046
unc-4(e120) ect-2(zh8gf)II; mpk-1(zh164)/ qC1[dpy-19(e1259) glp-1(q339) qIs26[rol-6(su1006) lag-2::gfp]] III; bcIs39[lim-7p::CED-1::GFP] V	this study	AH6241
unc-4(e120) ect-2(zh8gf)II; mpk-1(ga111ts) unc-79(e1068)III; bcIs39[lim-7p::CED-1::GFP]V	this study	AH6242
pch-2(tm1458) II; bcIs39[lim-7p::CED-1::GFP] V	this study	AH6254
pch-2(tm1458) II; let-60(ga89) IV; bcIs39[lim-7p::CED-1::GFP] V	this study	AH6255
mpk-1(ga111ts) unc-79(e1068)III; itIs37 [pie-1p::mCherry::H2B::pie-1 3'UTR + unc-119(+)] IV; xnIs87V	this study	AH6277
unc-4(e120) ect-2(zh8) pch-2(tm1458)II; bcIs39[lim-7p::CED-1::GFP] V	this study	AH6276
unc-4(e120) ect-2(zh8) II ; ced-3(n717) IV; xnIs87[syn-4p::GFP::syn-4::syn43'UTR] V	this study	AH6279
unc-4(e120) ect-2(zh8) II ; ced-3(n717) IV; bcIs39[lim-7p::CED-1::GFP] V	this study	AH6320
nmy-2(cp13[nmy-2::gfp + LoxP])I; mpk-1(zh164)/ qC1[dpy-19(e1259) glp-1(q339) qIs26[rol-6(su1006) lag-2::gfp]] III; ltIs44[pie-1p::mCherry::PH(PLC1delta1) + unc-119(+)] V	this study	AH6321
unc-4(e120) ect-2(zh8) II; mpk-1(zh164)/ qC1[dpy-19(e1259) glp-1(q339) qIs26[rol-6(su1006) lag-2::gfp]] III; bcIs39[lim-7p::CED-1::GFP] V	this study	AH6241
nmy-2(cp13[nmy-2::gfp + LoxP]) zbIs2[pie-1::lifeACT::rfp] I; mpk-1(zh164)/ qC1[dpy-19(e1259) glp-1(q339) qIs26[rol-6(su1006) lag-2::gfp]] III	this study	AH6809
nmy-2(cp13[nmy-2::gfp + LoxP])I; unc-4(e120) ect-2(zh8) II; mpk-1(zh164)/ qC1[dpy-19(e1259) glp-1(q339) qIs26[rol-6(su1006) lag-2::gfp]] III; ltIs44[pie-1p::mCherry::PH(PLC1delta1) + unc-119(+)] V	this study	AH6325
gap-3(ga139)/tmC20[unc-14(tmIs1219)] I; bcIs39[lim-7p::CED-1::GFP] V ; gap-1(ga133) X	this study	AH6837
bcIs39[lim-7p::CED-1::GFP] V ; gap-1(ga133) X	this study	AH6839
gap-3(ga139) I; bcIs39[lim-7p::CED-1::GFP] V	this study	AH6840
zhIs198 [Plim-7::∆pes-10::mCherry::PH(PLC1delta1)::unc-54 3'UTR] I;	this study	AH6335
ppw-1(pk1425) zhIs198 [Plim-7::∆pes-10::mCherry::PH(PLC1delta1)::unc-54 3'UTR] I	this study	AH6842
zhIs198 [Plim-7::∆pes-10::mCherry::PH(PLC1delta1)::unc-54 3'UTR] I; mkcSi13[sun-1p::rde-1::sun-1 3'UTR + unc-119(+)] II; rde-1(mkc26) V.	this study	AH6841
mjSi68[pie-1p::mito::GFP] II, unc-119(ed3) III; ltIs44[pie-1p::mCherry::PH(PLC1delta1) + unc-119(+)]V	this study	AH5575
Oligonucleotides	SOURCE	IDENTIFIER
ect-2 homology upstream arm forward: CGTTGTAAAACGACGGCCAGTCGCCGGCAGCAGTCTCCCAGAGTTTCGTGTG	this study	OTK1
ect-2 homology upstream arm reverse: CGATGCTCCTGAGGCTCCCGATGCTCCGATATCGGTGACACGATATG	this study	OTK2
ect-2 homology downstream arm reverse: GGAAACAGCTATGACCATGTTATCGATTTCCGTAACGTTACTGTGGGGGAATG	this study	OTK4
ect-2 homology downstream arm forward: CGTGATTACAAGGATGACGATGACAAGAGATGAAACTCCCCGCACCCGTG	this study	OTK5
ect-2 sgRNA spacer forward: CTTGGTGCGGGGAGTTTCAGATAT	this study	OTK6
ect-2 sgRNA spacer reverse: AAACATATCTGAAACTCCCCGCAC	this study	OTK7
Genotyping ect-2(zh135): TTTATGCCACCACCACAG	this study	OTK12
Genotyping ect-2(zh135): GTAATGCTCAACTCACACT	this study	OTK13
Genotyping ect-2(zh135): CCCCCTATCGCATTTTCT	this study	OTK14
Genotyping ect-2(zh135): TCATTTGAACCCCCTATC	this study	OTK15
let-502 sgRNA spacer forward: CTTGACGCAGCTCATCCTGCTCCA	this study	OTK22
let-502 sgRNA spacer reverse: AAACTGGAGCAGGATGAGCTGCGT	this study	OTK23
let-502 homology upstream arm forward: GCATCAGTCAGTAGCATCGCTTCATGAAAGAGCTCTTTTCCCGG	this study	OTK26
let-502 homology upstream arm reverse:GTTCTTCTCCTTTACTCATGGCTGCAGCTCGATTTTCGTCCGTG	this study	OTK27
let-502 homology downstream arm forward: GATGACGATGACAAGAGAGAGCAGGATGAGCTGCGTGATCAGC	this study	OTK28
let-502 homology downstram arm reverse: CAGCTATGACCATGACTAGCGTTCGTGTGTGTCGAACCAGATG	this study	OTK29
Genotyping let-502(zh139): CGCATTGTGAATCACTTTCCGG	this study	OTK37
Genotyping let-502(zh139): CCTCATTCTCCACTCTAATCCAC	this study	OTK38
Genotyping mpk-1(zh164):CCGATTACGTGCTATGTTCTG	this study	ODH3
Mutagenesis of mpk-1B exon1: ACTTCTTCTTCATAAAACTAATAATTCTTTAATTTCAGAACCACGAAACATGATGCCAAtcTaGATACCTAACAATTTGTGCGCACAGtCGACAACGAGAAATGCTAAACCACCATCGAA	this study	OHD12
Genotyping mpk-1B(zh164): GCACTTTCTGGCAAAATTCATGG	this study	ODH14
mpk-1B sgRNA1 spacer forward: CTTGCACGAAACATGATGCCAACG	this study	ODH4
mpk-1B sgRNA1 spacer reverse: AAACCGTTGGCATCATGTTTCGTG	this study	ODH5
mpk-1B sgRNA3 spacer forward: CTTGACCACGTCAGACAACAGAAA	this study	ODH8
mpk-1B sgRNA3 spacer reverse: AAACTTTCTGTTGTCTGACGTGGT	this study	ODH9
Forward primer for mpk-1A: GAGCCCTCCTAATACGGTTAC	this study	OAL46
Reverse primer for mpk-1A: GTTTTGAGCCCACTCGTTTCC	this study	OAL48
Genotyping let-502(zh139): CCACTGACAGAAAATTTGTGC	this study	OAS198
Genotyping let-502(zh139): CATGGTCCTTCTTGAGTT	this study	OJE230
Genotyping cep-1(gk138): AATTGGTACAGCGACTTCTCTTC	this study	OTK66
Genotyping cep-1(gk138): GGTGGACTGTTGCTTTGAAAT	this study	OTK68
Genotyping mpk-1(ga111): TTCAAATCACGATGGAGCA	[5]	OTS25
Genotyping mpk-1(ga111): TACATTCACTCTGCAAATGG	[5]	OTS26
Genotyping mpk-1(ga111): GCTGCTTGTTTAGATTTACG	[5]	OTS27
Genotyping mpk-1(ga111): CGTAGTTCAATTCAGGGGTG	[5]	OTS28
Genotyping ect-2(zh8): CTGAGCATGTCATCTATCTt	this study	OTK20
Genotyping ect-2(zh8): GATTGGGTCACAGAATGCTGG	this study	OTK21
Genotyping let-60(ga89): tcattctccgtcgtcttc	[5]	OTS38
Genotyping let-60(ga89): catttttttcagttccagcc	[5]	OTS39
Genotyping let-60(ga89): CCAAACTTCTGACTCATC	[5]	OTS49
Genotyping ced-4(n1162): TCGATCCACGTGATACTCTCG	this study	OAH384
Genotyping ced-4(n1162): CTATCGACGTCAAGCTTCTG	this study	OAH385
Genotyping rde-1(mkc36): GTATGATCAATTATTAGCAGC	this study	OAL21
Genotyping rde-1(mkc36): TTTGACTAATTTACAAGCAC	this study	OLA22
Genotyping rde-1(mkc36): TACCAGTTTACCAGTACCAG	this study	OAL24
Genotyping mkcSi13[sun-1p::rde-1::sun-1 3'UTR + unc-119(+)]: GTCGTTCGCATAAAAACGCCGTA	this study	OAL26
Genotyping mkcSi13[sun-1p::rde-1::sun-1 3'UTR + unc-119(+)]: CGGAAACCAAAGGACGAGAG	[5]	OTS172
Genotyping nmy-2(ne1490): GACCAAAGTGAAGCCACTTCTCG	this study	OTK94
Genotyping nmy-2(ne1490): CTCTTCGATCTCCAGTCTCTTC	this study	OTK95
Genotyping ced-3(n717): CCCTGTGATGTCTGAAATCCA	this study	OTK31
Genotyping ced-3(n717): tgaaagtgggcggagtgaatt	this study	OTK32
Reverse primer for pLC45:	this study
forward primer for pLC45:	this study
Repair template oligonucleotide for dpy-10 CRISPR: CACTTGAACTTCAATACGGCAAGATGAGAATGACTGGAAACCGTACCGCATGCGGTGCCTATGG TAGCGGAGCTTCACATGGCTTCAGACCAACAGCCTAT	[6]	AFZF827
Recombinant DNA	SOURCE	IDENTIFIER
sgRNA1 vector for mpk-1 CRISPR	this study	pDH1
sgRNA2 vector for mpk-1 CRISPR	this study	pDH3
sgRNA vector for dpy-10 CRISPR	[6]	pJA58
Repair template for ect-2 CRISPR	this study	pTK1
sgRNA1 vector for ect-2 CRISPR	this study	pTK2
mCherry nervous system marker: Prap-3::mCherry (pan-neuronal)	[7]	pGH8
mCherry body wall marker: Pmyo-3::mCherry (body muscle)	[7]	pCFJ104
mCherry pharyngeal marker Pmyo-2::mCherry (pharynx muscle)	[7]	pCFJ90
sgRNA1 vector for let-502 CRISPR	this study	pTK4
Repair template for let-502 CRISPR	this study	pTK6
plasmid to generate zhIs198 corpse marker	this study	pLC45
Antibodies	SOURCE	IDENTIFIER
anti-phosphoMPK Kinase, activated (Diphosphorylated ERK-1&2)	Sigma-Aldrich	M8159
anti-MAP Kinase (ERK-1&2)	Sigma-Aldrich	M5670
anti-alpha tubulin	Abcam	ab18251
mouse anti-alpha tubulin	Sigma-Aldrich	T6074
HRP anti-Rabbit	Jackson Immuno Research	111-035-144
HRP anti-Mouse	Jackson Immuno Research	115-035-146
Alexa Fluor 488 Goat anti Mouse	Thermofischer	A-21121
References
1. Lackner MR, Kim SK. Genetic analysis of the Caenorhabditis elegans MAP kinase gene mpk-1. Genetics. 1998;150: 103–117.
2. Berger S, Lattmann E, Aegerter-Wilmsen T, Hengartner M, Hajnal A, deMello A, et al. Long-term C. elegans immobilization enables high resolution developmental studies in vivo. Lab Chip. 2018;18: 1359–1368. doi:10.1039/c7lc01185g
3. Pohl C, Bao Z. Chiral forces organize left-right patterning in C. elegans by uncoupling midline and anteroposterior axis. Dev Cell. 2010;19: 402–412. doi:10.1016/j.devcel.2010.08.014
4. Zhou Z, Hartwieg E, Horvitz HR. CED-1 Is a Transmembrane Receptor that Mediates Cell Corpse Engulfment in C. elegans. Cell. 2001;104: 43–56. doi:10.1016/S0092-8674(01)00190-8
5. Schmid T, Snoek LB, Fröhli E, van der Bent ML, Kammenga J, Hajnal A. Systemic Regulation of RAS/MAPK Signaling by the Serotonin Metabolite 5-HIAA. PLoS Genet. 2015;11: e1005236. doi:10.1371/journal.pgen.1005236
6. Arribere JA, Bell RT, Fu BXH, Artiles KL, Hartman PS, Fire AZ. Efficient marker-free recovery of custom genetic modifications with CRISPR/Cas9 in Caenorhabditis elegans. Genetics. 2014;198: 837–846. doi:10.1534/genetics.114.169730
7. Frøkjær-Jensen C, Wayne Davis M, Hopkins CE, Newman BJ, Thummel JM, Olesen S-P, et al. Single-copy insertion of transgenes in Caenorhabditis elegans. Nat Genet. 2008;40: 1375–1383. doi:10.1038/ng.248
